# Supplementary material for: The relationship between spousal empowerment, quality of life, and subjective wellbeing among disabled elderly
Source: Front Psychol. 2025 Jul 8;16:1606373. doi: 10.3389/fpsyg.2025.1606373 (PMC12279798; doi:10.3389/fpsyg.2025.1606373)
Supplement: Supplementary file 1 [file Table_1.xlsx]

## Sheet: Reverse score data
serial number	Questionnaire code	General information on disabled elderly																	General information on spouses of disabled elderly													BI												WHOQOL-OLD
		Disabled elderly gender	Age	Age-cohorts	Religious affiliation	Education level	Residence	Number of chronic diseases	Number of chronic diseases grouped	Number of children	Number of children grouped	Whether living with children	Duration of disability	Disability duration grouped	Cause of disability	Monthly per capita household income	Type of medical payment	Accessibility of medical care	Spouse sex	Age	Age-cohorts	Education level	Religious affiliation	Number of chronic diseases	Number of chronic diseases grouped	Daily care time grouped	Daily care hours	Total care duration grouped	Total care time	Group of co-caregivers	Number of co-caregivers	B1	B2	B3	B4	B5	B6	B7	B8	B9	B10	BI score	Group the degree of disability	C1	C2	C10	C20	C3	C4
1	A1	2	72	2	1	2	2	3	2	4	3	2	3	2	1	2	3	1	1	74	3	3	1	3	2	3	4	2	3	2	1	0	0	10	5	10	10	5	0	5	0	45	3	2	1	2	2	3	2
2	A2	1	66	1	1	3	1	5	3	2	2	2	6	4	1	4	1	1	2	64	2	2	1	2	2	3	4	4	6	2	1	0	0	0	0	5	5	5	0	5	0	20	1	2	2	2	2	3	3
3	A3	2	71	2	1	3	1	3	2	4	3	1	1	1	1	2	3	1	1	72	3	2	1	3	2	1	1	1	1	1	0	5	5	5	5	10	10	5	0	5	5	55	3	3	3	3	4	2	2
4	A4	1	70	2	1	3	1	1	1	3	3	2	3	2	1	3	2	1	2	65	2	2	1	3	2	1	1	3	4	2	1	5	5	5	5	10	5	5	0	10	10	60	3	5	4	5	4	4	4
5	A5	1	81	3	1	3	1	5	3	5	3	2	5	3	1	4	1	1	2	77	3	3	1	4	3	1	1	3	5	2	2	0	5	5	5	10	10	5	0	5	5	50	3	2	2	1	1	2	1
6	A6	1	60	1	1	3	1	2	2	2	2	2	1	1	1	3	2	2	2	68	2	2	1	3	2	2	2	1	1	2	2	5	5	5	5	10	10	5	5	5	5	60	3	2	2	2	2	3	2
7	A7	2	76	2	1	3	1	4	3	3	3	1	5	3	1	4	2	1	1	78	3	3	1	4	3	1	1	2	3	2	1	0	0	0	0	5	5	0	0	0	0	10	1	4	4	4	4	4	4
8	A8	1	68	1	1	2	1	4	3	4	3	2	6	4	4	4	2	2	2	65	2	2	1	3	2	3	4	4	6	1	0	0	0	0	0	0	0	0	0	0	0	0	1	3	2	2	3	2	3
9	A9	2	81	3	1	2	1	6	3	5	3	2	4	3	1	2	3	3	1	82	4	2	1	4	3	3	4	3	4	2	1	0	5	5	5	0	5	0	0	0	0	20	1	3	3	3	3	3	2
10	A10	1	64	1	1	3	1	4	3	4	3	2	6	4	1	2	3	1	2	65	2	2	1	2	2	3	4	4	6	1	0	0	0	5	0	10	10	5	0	10	5	45	3	4	4	4	4	5	2
11	A11	1	82	3	1	4	1	2	2	3	3	1	1	1	1	4	2	1	2	77	3	2	1	4	3	3	4	4	6	1	0	5	0	5	5	10	5	5	0	10	10	55	3	4	4	4	4	5	4
12	A12	1	60	1	1	4	1	4	3	4	3	1	6	4	1	2	3	2	2	59	1	3	1	1	1	3	4	4	6	1	0	0	0	5	0	10	0	0	0	0	0	15	1	4	4	4	5	4	5
13	C1	1	69	1	1	4	1	4	3	2	2	2	6	4	1	1	3	2	2	54	1	1	1	1	1	3	4	4	6	1	0	0	0	0	0	5	5	0	0	0	0	10	1	2	2	2	2	2	2
14	C2	1	64	1	1	5	1	4	3	2	2	2	6	4	1	4	1	1	2	63	2	4	1	1	1	3	4	4	6	1	0	0	5	5	5	10	10	5	5	5	5	55	3	2	2	3	2	4	2
15	C3	2	80	3	1	1	2	5	3	5	3	1	6	4	1	1	3	3	1	83	4	1	1	4	3	1	1	4	6	2	1	0	5	5	5	5	5	5	5	5	5	45	3	3	3	2	3	3	3
16	C4	2	67	1	1	2	2	4	3	3	3	2	6	4	1	1	3	2	1	68	2	2	1	1	1	3	4	4	6	1	0	0	0	0	0	0	0	0	0	0	0	0	1	1	1	2	2	2	1
17	C5	1	67	1	1	1	1	1	1	2	2	2	2	1	1	2	2	1	2	62	2	2	1	3	2	1	1	1	2	1	0	0	0	0	0	0	0	0	0	0	0	0	1	5	5	5	5	5	5
18	C6	2	72	2	1	1	2	4	3	4	3	2	6	4	1	1	3	1	1	76	3	2	1	3	2	3	4	4	6	2	1	0	0	0	0	0	0	0	0	0	0	0	1	2	2	3	3	2	2
19	C7	1	71	2	1	2	1	5	3	2	2	2	6	4	1	2	2	1	2	63	2	4	1	2	2	3	4	4	6	2	1	0	0	0	0	0	0	0	0	0	0	0	1	4	4	4	4	3	4
20	C8	2	70	2	1	1	2	5	3	3	3	2	4	3	1	2	3	3	1	73	3	2	1	3	2	3	4	3	4	1	0	0	0	0	0	0	0	0	0	0	0	0	1	2	2	2	2	2	2
21	C9	2	69	1	1	1	2	3	2	2	2	2	3	2	1	1	3	2	1	72	3	2	1	3	2	3	4	3	4	1	0	5	5	5	5	10	10	5	5	5	5	60	3	1	1	1	1	2	2
22	C10	1	65	1	1	4	1	4	3	1	2	1	4	3	1	2	3	1	2	63	2	2	1	3	2	2	3	3	4	1	0	0	5	5	5	10	10	5	0	5	5	50	3	5	4	5	4	4	4
23	D1	1	68	1	1	2	1	3	2	2	2	2	3	2	1	3	3	2	2	67	2	2	1	2	2	3	4	2	3	1	0	0	5	5	5	10	10	5	0	5	0	45	3	3	3	2	2	2	2
24	D2	2	62	1	1	2	1	1	1	2	2	2	4	3	1	4	2	1	1	65	2	3	1	1	1	2	3	3	4	1	0	0	0	5	5	10	10	5	0	5	0	40	2	4	4	3	2	4	3
25	D3	1	72	2	1	1	2	4	3	4	3	2	5	3	1	3	3	2	2	68	2	1	1	1	1	3	4	3	5	1	0	0	0	0	0	5	5	0	0	0	0	10	1	4	4	3	4	4	5
26	D4	1	68	1	1	2	1	4	3	4	3	2	4	3	1	3	3	1	2	67	2	2	1	2	2	3	4	3	4	2	1	0	0	5	5	10	10	0	0	5	0	35	2	2	1	5	1	3	1
27	D5	1	70	2	1	2	1	4	3	2	2	2	4	3	1	3	3	1	2	60	2	2	1	2	2	2	3	3	4	1	0	0	0	0	0	0	0	0	0	0	0	0	1	1	2	2	1	2	2
28	E1	2	92	4	1	1	1	4	3	6	3	1	4	3	1	3	3	2	1	92	5	2	1	3	2	3	4	3	4	3	3	0	0	0	0	5	0	0	0	0	5	10	1	1	1	1	2	3	2
29	E2	2	93	4	1	1	1	5	3	4	3	1	6	4	1	4	3	1	1	91	5	2	1	5	3	2	3	4	6	3	4	0	0	0	0	5	5	0	0	0	0	10	1	5	5	5	5	4	5
30	H1	1	70	2	1	1	2	4	3	4	3	2	7	4	1	2	3	1	2	69	2	3	1	3	2	2	3	1	1	2	1	0	0	0	0	0	0	0	0	0	0	0	1	2	2	2	2	2	2
31	H2	1	86	3	1	5	1	5	3	2	2	1	2	1	1	4	2	2	2	84	4	5	1	3	2	2	2	3	5	2	1	5	5	5	5	5	5	5	5	5	5	50	3	4	4	4	3	4	3
32	H3	2	83	3	1	5	1	1	1	2	2	1	2	1	1	4	2	1	1	83	4	5	1	2	2	1	1	3	5	3	4	0	5	10	5	10	10	5	0	10	5	60	3	4	4	4	5	4	4
33	H4	1	83	3	1	2	2	5	3	5	3	2	3	2	1	2	3	1	2	78	3	1	1	1	1	2	2	2	3	3	3	0	5	5	5	5	5	5	0	5	5	40	2	5	4	4	4	5	4
34	H5	1	70	2	1	2	1	4	3	4	3	2	6	4	1	2	3	1	2	68	2	1	1	2	2	3	4	4	6	1	0	0	0	0	0	5	5	0	0	0	0	10	1	2	2	2	2	1	1
35	H6	1	71	2	1	2	1	1	1	2	2	1	3	2	1	3	3	2	2	69	2	2	1	3	2	3	4	3	4	1	0	5	5	5	5	5	5	5	5	10	5	55	3	1	1	1	2	1	1
36	H7	2	70	2	1	3	1	3	2	3	3	2	4	3	4	3	2	1	1	72	3	2	1	2	2	2	3	3	4	2	1	0	0	5	5	5	5	0	5	5	5	35	2	3	2	3	3	3	3
37	H8	1	65	1	1	3	1	5	3	2	2	2	6	4	1	4	2	1	2	61	2	3	1	1	1	2	2	1	2	2	2	0	0	0	0	0	0	0	0	0	0	0	1	1	1	1	2	1	1
38	H9	1	70	2	1	1	2	6	3	2	2	1	7	4	1	2	3	1	2	68	2	2	1	2	2	1	1	1	1	3	3	0	0	0	5	5	5	0	0	5	5	25	2	2	2	2	2	2	2
39	H10	2	70	2	1	2	1	2	2	3	3	2	4	3	1	4	3	1	1	68	2	3	1	2	2	2	2	3	4	2	2	0	0	5	5	5	5	0	5	10	5	40	2	2	2	2	2	2	1
40	Z1	1	80	3	1	3	1	5	3	4	3	2	6	4	1	3	2	1	2	76	3	2	1	2	2	3	4	4	6	2	1	0	0	0	5	0	0	0	0	5	0	10	1	1	1	1	1	3	3
41	Z2	1	64	1	1	4	1	4	3	2	2	1	6	4	1	3	2	1	2	60	2	3	1	2	2	3	4	4	6	1	0	0	0	5	5	5	5	0	0	10	0	30	2	2	2	2	2	1	2
42	Z3	1	67	1	1	5	1	4	3	2	2	2	6	4	1	2	2	1	2	63	2	3	1	1	1	3	4	4	6	2	1	5	5	5	5	5	5	0	0	10	5	45	3	3	3	3	3	4	4
43	Z4	1	73	2	1	2	1	5	3	4	3	1	6	4	1	2	3	1	2	75	3	2	1	3	2	3	4	4	6	3	3	0	0	5	5	5	5	0	0	10	10	40	2	3	1	2	1	2	1
44	Z5	1	90	4	1	2	1	4	3	5	3	2	6	4	1	3	2	1	2	89	4	2	1	3	2	3	4	4	6	2	2	0	5	5	5	5	5	5	0	10	10	50	3	2	2	2	2	3	3
45	X1	1	68	1	1	2	2	3	2	2	2	2	3	2	1	1	3	2	2	65	2	2	1	1	1	3	4	2	3	1	0	0	5	10	5	10	5	5	0	5	5	50	3	2	2	3	3	3	2
46	X2	1	71	2	1	3	2	4	3	3	3	2	3	2	1	1	3	1	2	65	2	1	1	2	2	2	2	2	3	2	2	5	5	5	5	5	5	5	5	5	5	50	3	2	2	3	3	3	2
47	X3	1	62	1	1	2	1	5	3	2	2	2	7	4	1	2	2	1	2	72	3	2	1	3	2	3	4	3	4	1	0	0	0	0	0	0	0	0	0	0	0	0	1	2	2	3	2	3	4
48	X5	1	65	1	1	3	1	4	3	4	3	1	3	2	1	2	3	1	2	63	2	2	1	1	1	3	4	2	3	1	0	0	5	10	5	5	0	0	0	5	5	35	2	1	1	2	2	1	1
49	X6	1	66	1	1	2	1	4	3	2	2	2	3	2	1	2	3	1	2	65	2	2	1	1	1	3	4	2	3	1	0	0	0	5	0	0	0	0	0	5	0	10	1	4	5	4	3	3	3
50	X7	2	65	1	1	2	2	4	3	2	2	2	4	3	1	1	3	2	1	67	2	2	1	1	1	3	4	3	4	1	0	0	0	5	0	5	0	0	0	5	5	20	1	3	3	3	3	3	2
51	X8	1	66	1	1	2	2	3	2	2	2	2	3	2	1	1	3	2	2	66	2	2	1	1	1	2	3	3	4	1	0	0	0	10	5	0	0	0	0	5	0	20	1	2	2	2	2	3	2
52	X9	2	63	1	1	1	2	4	3	1	2	1	2	1	1	2	8	3	1	64	2	1	1	1	1	3	4	1	2	1	0	0	0	5	5	5	0	5	0	5	0	25	2	3	3	2	3	3	2
53	X10	1	69	1	1	4	1	5	3	1	2	2	4	3	1	2	2	2	2	67	2	3	1	1	1	3	4	3	4	1	0	0	0	5	0	0	0	0	0	0	0	5	1	3	3	3	3	3	3
54	X11	1	64	1	1	2	1	1	1	2	2	2	3	2	4	2	3	1	2	60	2	2	1	1	1	3	4	2	3	1	0	0	0	5	5	0	0	5	0	5	0	20	1	1	1	1	1	4	3
55	X12	2	70	2	1	2	2	5	3	2	2	2	4	3	1	2	3	1	1	72	3	2	1	1	1	2	2	3	4	2	1	0	0	5	5	0	0	0	0	5	0	15	1	2	2	2	3	4	4
56	X13	1	76	2	1	2	1	4	3	2	2	1	4	3	1	3	2	2	2	71	3	3	1	3	2	2	2	3	4	2	2	0	0	0	0	0	0	0	0	0	0	0	1	2	2	3	3	1	2
57	X14	2	69	1	1	2	2	3	2	3	3	2	2	1	1	2	3	1	1	68	2	2	1	2	2	2	3	1	2	2	1	0	0	5	5	0	0	0	0	5	5	20	1	3	3	2	3	3	3
58	X15	2	66	1	1	2	1	4	3	1	2	1	5	3	1	3	2	1	1	68	2	4	1	2	2	2	2	2	3	2	1	0	0	0	0	0	0	0	0	0	0	0	1	1	1	1	1	2	1
59	X16	2	65	1	1	2	1	4	3	3	3	1	4	3	1	3	3	2	1	68	2	2	1	1	1	3	4	3	4	1	0	0	0	5	5	0	0	0	0	5	0	15	1	4	4	4	4	4	3
60	X17	2	64	1	1	1	1	1	1	2	2	2	4	3	1	2	3	1	1	67	2	2	1	1	1	2	3	3	4	2	1	0	0	5	5	0	0	0	0	5	0	15	1	3	3	2	2	3	3
61	X18	2	76	2	1	2	1	4	3	2	2	2	3	2	1	2	3	1	1	77	3	2	1	3	2	3	4	2	3	1	0	0	0	5	5	5	0	5	0	5	0	25	2	3	3	2	3	3	1
62	X19	1	78	2	1	2	2	4	3	3	3	2	4	3	1	1	3	2	2	70	3	2	1	2	2	2	3	3	4	2	1	0	0	5	0	0	0	0	0	5	0	10	1	3	3	3	3	3	3
63	X20	1	73	2	1	2	1	5	3	1	2	2	4	3	1	2	3	2	2	71	3	2	1	1	1	3	4	3	4	1	0	0	0	5	5	0	0	0	0	5	0	15	1	3	3	3	3	3	3
64	X21	2	69	1	1	1	1	4	3	3	3	2	4	3	1	2	3	2	1	74	3	2	1	2	2	3	4	3	4	2	2	0	0	5	0	0	0	0	0	0	0	5	1	2	2	2	2	2	2
65	X22	2	74	2	1	4	1	4	3	1	2	1	3	2	1	4	2	2	1	72	3	4	1	1	1	3	4	2	3	2	1	0	0	0	0	0	0	0	0	5	0	5	1	3	3	3	3	3	3
66	W1	1	65	1	1	4	1	3	2	2	2	1	1	1	1	3	2	2	2	60	2	4	1	1	1	3	4	4	6	2	1	5	5	5	5	10	5	5	5	10	5	60	3	4	4	4	4	4	4
67	W2	1	78	2	1	2	2	3	2	4	3	1	6	4	1	2	2	1	2	74	3	2	1	3	2	3	4	4	6	2	1	0	5	10	5	10	10	5	0	10	5	60	3	4	4	4	4	3	3
68	W3	1	69	1	1	2	1	4	3	4	3	1	4	3	1	3	3	2	2	65	2	3	1	1	1	3	4	3	4	2	1	0	0	5	0	10	10	0	0	5	10	40	2	2	2	3	2	3	1
69	W4	2	72	2	1	2	2	3	2	5	3	1	4	3	1	3	3	2	1	75	3	2	1	2	2	3	4	3	4	2	2	0	0	5	5	5	5	5	0	5	0	30	2	2	2	2	1	2	2
70	W5	1	83	3	1	4	1	1	1	2	2	1	2	1	1	2	1	1	2	77	3	4	1	3	2	3	4	3	5	2	2	5	5	5	5	10	5	5	5	10	5	60	3	4	4	4	4	5	4
71	W6	1	65	1	1	2	2	4	3	3	3	2	6	4	1	3	3	1	2	65	2	2	1	1	1	3	4	4	6	1	0	0	0	0	0	5	5	0	0	5	0	15	1	3	3	3	2	2	1
72	W7	2	70	2	1	3	1	1	1	2	2	1	1	1	1	1	2	2	1	70	3	2	2	3	2	3	4	4	6	2	1	5	5	5	5	5	5	5	5	5	5	50	3	4	4	4	4	4	4
73	W8	1	71	2	1	5	1	1	1	2	2	1	1	1	1	4	1	1	2	71	3	2	1	3	2	3	4	4	6	2	2	5	5	5	5	10	5	5	5	5	5	55	3	4	4	4	4	4	5
74	W9	1	68	1	1	2	1	3	2	2	2	2	1	1	1	3	2	1	2	67	2	3	1	1	1	3	4	4	6	1	0	5	5	5	5	10	5	5	5	5	5	55	3	4	4	4	5	5	4
75	W10	1	61	1	1	4	1	3	2	1	2	1	6	4	1	4	1	1	2	68	2	2	1	2	2	3	4	4	6	2	2	0	0	5	5	10	10	0	0	5	0	35	2	3	2	3	3	3	3
76	W11	1	80	3	1	3	1	5	3	4	3	1	1	1	1	2	1	2	2	78	3	3	1	3	2	3	4	4	6	3	4	5	5	5	5	5	5	5	5	5	5	50	3	5	5	5	5	4	3
77	W12	1	67	1	1	3	1	4	3	3	3	1	4	3	4	2	3	2	2	65	2	2	2	1	1	3	4	3	4	1	0	0	5	5	5	10	10	5	0	10	5	55	3	3	3	2	2	5	4
78	W13	1	86	3	1	2	1	5	3	5	3	1	6	4	1	3	3	2	2	73	3	2	1	3	2	1	1	4	6	3	3	0	0	0	0	5	5	0	0	5	5	20	1	2	2	3	3	2	2
79	W14	2	76	2	1	3	1	3	2	4	3	2	6	4	1	4	2	1	1	81	4	4	1	4	3	3	4	4	6	2	1	0	0	0	5	5	5	0	0	5	0	20	1	2	2	2	2	2	1
80	W15	1	88	3	1	3	1	6	3	2	2	1	6	4	1	2	1	1	2	83	4	3	1	4	3	3	4	4	6	2	2	0	0	0	0	10	5	0	0	5	0	20	1	4	4	2	2	3	3
81	W16	2	69	1	1	2	1	4	3	4	3	1	6	4	1	2	3	1	1	75	3	2	1	3	2	3	4	4	6	2	1	0	0	5	5	10	10	0	0	10	0	40	2	3	3	3	2	3	2
82	W17	1	84	3	1	4	1	5	3	3	3	2	6	4	1	2	1	1	2	79	3	2	1	4	3	3	4	4	6	3	3	0	0	5	5	5	5	0	0	10	0	30	2	2	2	2	2	3	2
83	W18	2	77	2	1	3	1	4	3	1	2	2	6	4	1	4	2	2	1	79	3	3	1	4	3	3	4	4	6	3	3	0	5	5	5	10	10	5	0	10	10	60	3	3	3	3	2	2	1
84	W19	1	79	2	1	2	1	4	3	3	3	1	6	4	1	4	3	2	2	74	3	2	1	3	2	3	4	4	6	2	2	0	0	0	0	5	0	0	0	0	0	5	1	3	3	2	2	3	2
85	W20	1	87	3	1	2	2	5	3	4	3	2	5	3	1	3	3	3	2	83	4	1	1	4	3	3	4	3	5	2	2	0	0	0	0	5	5	0	0	5	0	15	1	4	4	4	4	3	4
86	W21	1	78	2	1	3	1	6	3	3	3	1	6	4	1	2	2	1	2	75	3	3	1	4	3	1	1	4	6	2	2	0	0	0	0	5	0	0	0	0	0	5	1	4	4	4	3	4	4
87	W22	2	72	2	1	1	2	3	2	2	2	2	5	3	1	2	3	1	1	73	3	1	1	2	2	3	4	3	5	2	1	5	5	5	5	10	10	5	5	5	5	60	3	3	3	3	3	3	3
88	W23	1	82	3	1	4	1	5	3	3	3	2	6	4	1	2	1	1	2	76	3	2	1	2	2	3	4	4	6	2	1	0	0	5	5	10	5	0	0	10	5	40	2	2	2	2	2	1	1
89	W24	1	70	2	1	2	1	5	3	2	2	1	4	3	1	2	3	1	2	68	2	3	1	1	1	1	1	3	4	2	1	0	0	0	0	5	0	0	0	0	0	5	1	3	3	2	2	2	2
90	W25	1	66	1	1	4	1	3	2	1	2	1	6	4	1	4	2	1	2	63	2	2	1	1	1	3	4	4	6	1	0	0	5	5	5	10	10	5	0	10	5	55	3	4	4	3	1	2	2
91	W26	1	86	3	1	3	1	3	2	2	2	1	3	2	1	4	2	1	2	79	3	3	1	2	2	3	4	3	4	2	2	5	5	5	5	10	5	5	5	5	5	55	3	4	4	4	4	4	5
92	W27	2	72	2	1	2	1	4	3	5	3	1	5	3	1	1	3	2	1	80	4	2	1	3	2	3	4	3	5	3	3	5	5	5	5	5	5	5	5	5	5	50	3	4	4	4	4	3	4
93	W28	2	75	2	1	2	2	1	1	4	3	1	3	2	1	1	3	2	1	79	3	2	1	3	2	3	4	2	3	2	2	5	5	5	5	10	10	5	5	5	5	60	3	5	5	5	5	4	4
94	W29	1	69	1	1	2	2	3	2	4	3	1	3	2	1	1	3	2	2	68	2	2	1	1	1	3	4	2	3	2	1	5	5	5	5	5	5	5	5	5	5	50	3	3	3	3	4	5	4
95	W30	1	80	3	1	3	1	1	1	3	3	1	3	2	1	3	1	1	2	76	3	2	1	2	2	3	4	3	4	3	4	5	5	5	5	10	10	5	5	5	5	60	3	4	4	4	4	5	5
96	W31	1	62	1	1	4	1	4	3	2	2	2	5	3	1	2	2	1	2	62	2	3	1	1	1	3	4	3	5	1	0	0	5	5	5	10	10	5	0	10	5	55	3	2	2	2	3	2	2
97	W33	1	77	2	1	2	1	5	3	5	3	1	1	1	1	2	3	2	2	76	3	2	1	3	2	3	4	4	6	2	1	0	5	5	5	10	5	5	0	10	5	50	3	5	5	4	3	4	4
98	W34	2	77	2	1	2	1	4	3	4	3	1	6	4	1	2	3	2	1	76	3	2	1	3	2	3	4	4	6	2	1	0	0	5	5	10	10	5	0	5	0	40	2	3	3	3	3	2	2
99	W35	1	86	3	1	2	2	5	3	4	3	2	6	4	1	1	3	1	2	82	4	1	1	4	3	3	4	4	6	2	2	0	0	0	0	5	5	0	0	5	0	15	1	1	1	1	1	2	1
100	W36	2	69	1	1	2	2	4	3	3	3	1	6	4	1	1	3	2	1	71	3	2	1	2	2	2	3	4	6	1	0	0	5	5	5	10	10	5	0	10	5	55	3	1	1	1	1	2	1
101	Y1	2	66	1	1	2	1	3	2	2	2	2	4	3	1	3	3	1	1	68	2	3	1	1	1	3	4	3	4	2	1	0	5	5	5	5	5	5	0	5	0	35	2	3	3	3	3	3	2
102	Y2	1	74	2	1	4	2	3	2	3	3	2	1	1	1	4	1	2	2	68	2	3	1	1	1	3	4	3	5	1	0	0	5	5	5	5	5	5	0	10	0	40	2	4	4	4	4	4	4
103	Y3	1	76	2	1	2	1	4	3	3	3	2	5	3	1	2	3	1	2	73	3	2	1	3	2	3	4	3	5	1	0	0	0	0	0	5	5	0	0	0	0	10	1	2	2	3	2	1	1
104	Y4	2	74	2	1	2	2	4	3	0	1	2	6	4	1	2	4	1	1	78	3	2	1	3	2	3	4	4	6	1	0	0	5	5	5	0	5	5	0	5	0	30	2	3	3	4	3	1	1
105	Y5	1	77	2	1	3	1	5	3	2	2	1	3	2	1	3	1	1	2	73	3	2	1	2	2	3	4	2	3	2	2	5	5	5	5	5	5	5	5	5	5	50	3	4	3	4	4	3	3
106	Y6	1	72	2	1	2	1	4	3	4	3	1	5	3	1	4	2	1	2	64	2	3	1	2	2	2	2	2	3	2	1	0	0	0	0	0	5	0	0	5	0	10	1	1	1	2	2	2	1
107	Y7	2	82	3	1	2	2	5	3	5	3	1	5	3	1	2	3	2	1	81	4	2	1	3	2	3	4	3	5	2	1	0	5	0	5	5	0	0	0	0	0	15	1	3	3	3	2	2	1
108	Y8	1	73	2	1	4	1	4	3	2	2	1	4	3	1	2	1	1	2	72	3	4	1	2	2	2	3	3	4	2	2	0	5	5	5	10	5	5	0	5	0	40	2	4	4	4	3	4	4
109	Y9	1	77	2	1	3	1	3	2	3	3	2	4	3	1	3	2	2	2	75	3	3	1	2	2	3	4	3	4	2	1	0	5	5	5	0	5	0	0	0	0	20	1	3	3	3	2	2	2
110	Y10	2	65	1	1	1	2	5	3	4	3	1	6	4	1	2	3	1	1	67	2	2	1	2	2	3	4	4	6	2	1	0	0	0	5	0	5	0	5	0	0	15	1	2	2	3	3	2	2
111	Y11	2	76	2	1	3	1	4	3	4	3	2	4	3	1	2	3	1	1	78	3	2	1	3	2	3	4	3	4	1	0	0	5	5	5	10	10	0	0	5	0	40	2	4	4	4	3	2	1
112	Y12	2	65	1	1	2	2	4	3	3	3	2	3	2	4	2	3	2	1	67	2	2	1	1	1	3	4	2	3	2	2	0	0	0	0	5	10	0	0	0	0	15	1	1	1	1	1	4	3
113	Y13	1	74	2	1	2	1	5	3	2	2	1	4	3	1	3	3	1	2	72	3	3	1	3	2	3	4	3	4	2	1	0	5	5	0	5	10	0	0	5	0	30	2	2	2	2	1	3	1
114	Y14	1	72	2	1	2	1	4	3	3	3	2	6	4	1	3	1	2	2	72	3	3	1	2	2	3	4	4	6	2	2	0	0	0	0	0	0	0	0	0	0	0	1	2	2	3	2	1	1
115	Y15	1	72	2	1	3	1	4	3	2	2	2	5	3	1	3	2	1	2	70	3	2	1	2	2	3	4	3	5	1	0	0	5	5	5	10	5	0	0	5	0	35	2	3	3	3	4	5	5
116	Y16	2	74	2	1	2	2	6	3	5	3	1	6	4	1	3	3	2	1	79	3	2	1	4	3	3	4	4	6	2	2	0	0	0	0	5	0	0	0	0	0	5	1	3	3	3	3	3	1
117	Y17	1	63	1	1	3	1	3	2	1	2	1	2	1	1	3	1	1	2	63	2	2	1	1	1	3	4	1	2	2	1	0	0	5	0	10	10	0	0	5	0	30	2	4	4	4	3	3	2
118	Y18	2	72	2	1	1	2	4	3	3	3	1	4	3	1	2	3	2	1	72	3	2	1	3	2	3	4	3	4	2	2	0	5	5	5	5	10	0	0	5	0	35	2	3	2	2	3	3	2
119	Y19	2	77	2	1	2	1	4	3	4	3	2	5	3	1	3	3	1	1	80	4	3	1	4	3	2	3	3	5	3	3	0	0	5	0	10	5	0	0	5	0	25	2	2	2	2	2	2	3
120	Y20	1	79	2	1	2	1	4	3	3	3	1	5	3	1	2	3	2	2	74	3	1	1	3	2	3	4	3	5	2	2	0	5	5	0	5	5	0	0	0	0	20	1	3	4	3	3	2	2
121	Y21	2	74	2	1	2	1	3	2	3	3	2	4	3	1	2	3	1	1	75	3	3	1	2	2	2	3	3	4	2	1	0	5	5	5	10	10	5	0	10	5	55	3	3	3	3	3	3	4
122	Y22	1	85	3	1	3	1	1	1	2	2	2	2	1	1	4	1	1	2	83	4	3	1	3	2	3	4	3	5	2	1	5	5	5	5	5	5	5	5	5	5	50	3	5	4	4	5	5	4
123	Y23	1	67	1	1	2	1	3	2	3	3	2	2	1	1	3	2	1	2	65	2	3	1	1	1	2	2	3	5	1	0	0	5	5	5	10	10	5	5	10	5	60	3	4	4	3	4	4	5
124	Y24	1	86	3	1	2	1	5	3	4	3	1	5	3	1	3	3	1	2	83	4	2	1	3	2	3	4	3	5	2	2	0	0	0	0	0	0	0	0	0	0	0	1	3	3	3	4	5	5
125	Y25	2	70	2	1	1	2	3	2	5	3	1	3	2	1	2	3	3	1	78	3	2	1	3	2	3	4	2	3	2	1	0	0	0	0	5	0	0	0	5	0	10	1	1	2	1	1	3	2
126	Y26	2	75	2	1	3	1	3	2	1	2	1	5	3	1	3	3	3	1	74	3	2	1	3	2	2	3	3	5	2	1	0	5	5	5	10	5	5	0	5	5	45	3	1	1	1	1	1	1
127	Y27	1	78	2	1	2	1	6	3	4	3	2	5	3	1	2	3	3	2	79	3	2	1	3	2	3	4	3	5	2	1	0	0	0	0	0	0	0	0	0	0	0	1	2	2	2	2	3	1
128	Y28	2	70	2	1	2	2	4	3	0	1	2	5	3	1	1	4	2	1	73	3	1	1	2	2	3	4	3	5	1	0	0	0	0	0	0	0	0	0	0	0	0	1	1	1	1	1	1	1
129	Y29	2	80	3	1	3	1	4	3	3	3	1	4	3	1	4	1	1	1	82	4	3	1	4	3	3	4	3	4	2	2	0	0	0	0	5	5	0	0	0	0	10	1	3	3	3	3	3	2
130	Y30	1	86	3	1	2	1	5	3	4	3	1	4	3	1	2	3	1	2	84	4	1	1	3	2	2	3	3	4	3	3	0	0	0	0	5	0	0	0	0	0	5	1	4	4	4	3	4	4
131	Y31	1	66	1	2	4	1	2	2	2	2	2	2	1	1	4	1	1	2	65	2	3	2	1	1	2	3	1	2	1	0	5	0	5	5	10	10	5	5	10	5	60	3	5	5	5	5	4	4
132	Y32	1	72	2	1	2	1	4	3	3	3	2	4	3	1	2	3	1	2	74	3	2	1	3	2	3	4	3	4	1	0	0	5	5	5	10	5	5	0	5	0	40	2	2	1	2	2	2	2
133	Y33	2	78	2	1	1	1	4	3	1	2	2	5	3	1	2	3	2	1	78	3	2	1	2	2	3	4	3	5	1	0	0	0	0	0	5	5	0	0	0	0	10	1	1	1	1	1	3	2
134	Y34	2	77	2	1	3	1	4	3	3	3	1	5	3	1	3	3	3	1	77	3	2	1	3	2	3	4	3	5	2	1	0	0	5	0	5	5	0	0	0	0	15	1	4	4	4	4	4	3
135	Y35	1	84	3	1	2	2	5	3	5	3	1	1	1	1	3	3	3	2	81	4	1	1	3	2	2	3	4	6	2	2	5	5	5	5	5	5	5	5	5	5	50	3	3	3	3	3	4	3
136	Y36	2	68	1	1	3	1	1	1	2	2	2	2	1	1	4	2	1	1	65	2	4	1	1	1	3	4	1	2	1	0	0	5	10	5	10	10	5	0	10	5	60	3	5	5	5	5	5	5
137	Y37	1	91	4	1	2	2	5	3	6	3	1	5	3	1	3	3	2	2	88	4	1	1	3	2	2	3	3	5	3	3	0	0	5	0	0	0	5	0	5	0	15	1	1	1	3	3	3	2
138	Y38	1	74	2	1	1	2	4	3	0	1	2	4	3	1	1	4	2	2	70	3	2	1	2	2	3	4	3	4	1	0	0	0	5	5	10	5	5	0	10	0	40	2	4	4	3	3	4	3
139	Y39	1	73	2	1	3	2	5	3	3	3	2	4	3	1	2	3	2	2	67	2	2	1	1	1	3	4	3	4	1	0	0	0	0	0	5	0	0	0	5	0	10	1	1	1	1	1	2	1
140	Y40	2	82	3	1	2	1	4	3	3	3	2	5	3	1	3	3	1	1	83	4	3	1	3	2	3	4	3	5	2	2	5	5	5	5	5	5	5	5	5	5	50	3	4	4	4	4	3	4
141	Y41	1	77	2	1	4	1	2	2	3	3	2	3	2	1	3	1	1	2	74	3	3	1	2	2	3	4	2	3	1	0	5	5	5	5	5	10	5	5	5	5	55	3	5	4	4	4	4	4
142	Y42	1	78	2	1	3	1	2	2	2	2	1	5	3	1	3	2	2	2	74	3	2	1	2	2	2	3	3	5	2	1	0	5	10	5	10	10	5	0	10	5	60	3	4	4	4	3	3	4
143	Y43	2	72	2	1	2	1	3	2	4	3	2	4	3	1	2	3	1	1	78	3	2	1	3	2	3	4	3	4	1	0	0	5	5	0	10	5	0	0	5	0	30	2	1	2	1	4	3	3
144	Y44	2	69	1	1	2	2	5	3	4	3	1	1	1	1	2	3	2	1	75	3	1	1	2	2	3	4	1	1	2	2	0	0	0	0	0	0	0	0	0	0	0	1	2	2	1	2	3	2
145	Y45	2	83	3	1	2	1	5	3	3	3	1	5	3	4	3	3	1	1	84	4	3	1	4	3	2	2	3	5	3	4	0	0	5	0	5	5	0	0	5	0	20	1	4	4	3	3	3	3
146	Y46	1	69	1	1	2	2	2	2	3	3	2	3	2	1	2	3	3	2	67	2	2	1	1	1	3	4	2	3	2	1	0	5	5	5	10	10	0	0	5	5	45	3	4	3	3	3	5	4
147	Y47	2	77	2	1	4	1	4	3	2	2	2	6	4	1	3	1	1	1	79	3	2	1	3	2	3	4	4	6	1	0	0	0	5	5	10	5	0	0	5	0	30	2	2	2	2	3	2	2
148	Y48	1	81	3	1	2	1	6	3	6	3	1	5	3	1	2	3	2	2	78	3	2	1	2	2	3	4	3	5	2	1	0	0	0	0	5	5	0	0	5	0	15	1	1	1	1	2	3	4
149	Y49	1	75	2	1	2	1	4	3	3	3	2	3	2	4	2	3	2	2	74	3	2	1	3	2	3	4	2	3	1	0	0	0	5	0	10	5	0	0	0	0	20	1	1	3	3	3	3	1
150	Y50	1	66	1	1	4	1	1	1	1	2	2	3	2	1	4	1	1	2	64	2	3	1	1	1	2	3	3	4	1	0	0	0	0	0	5	5	0	0	5	0	15	1	5	5	4	5	5	5
151	Y51	2	73	2	1	2	2	4	3	4	3	1	5	3	1	2	3	3	1	72	3	2	1	2	2	3	4	3	5	2	2	0	0	5	0	5	5	0	0	5	0	20	1	4	4	3	3	4	3
152	Y52	2	74	2	1	3	1	5	3	3	3	2	4	3	1	4	1	1	1	77	3	2	1	2	2	3	4	3	4	2	1	0	0	0	0	0	0	0	0	0	0	0	1	4	4	4	3	4	3
153	Y53	2	79	2	1	1	2	4	3	1	2	1	6	4	1	2	3	3	1	71	3	2	1	3	2	3	4	4	6	2	1	0	5	5	5	10	5	0	0	5	0	35	2	1	1	1	1	2	1
154	Y54	1	81	3	1	2	1	4	3	4	3	1	6	4	1	2	3	2	2	77	3	1	1	1	1	3	4	4	6	2	2	0	0	5	0	5	5	0	0	5	0	20	1	1	1	3	1	1	1
155	Y55	2	67	1	1	4	1	3	2	2	2	2	4	3	1	3	1	1	1	68	2	3	1	1	1	3	4	3	4	1	0	0	5	5	5	10	5	0	0	10	0	40	2	3	3	4	3	3	4
156	Y56	1	77	2	1	2	1	4	3	5	3	1	5	3	1	2	3	2	2	72	3	2	1	2	2	2	2	3	5	2	1	0	5	5	5	10	10	5	0	10	0	50	3	5	5	4	4	4	4
157	Y57	1	84	3	1	2	1	6	3	4	3	1	7	4	1	2	3	3	2	78	3	1	1	2	2	3	4	4	7	2	2	0	0	0	0	0	0	0	0	0	0	0	1	1	1	3	2	1	1
158	Y58	2	72	2	1	2	2	4	3	0	1	2	3	2	1	2	4	3	1	72	3	1	1	2	2	2	2	2	3	1	0	0	5	5	10	10	10	5	5	5	5	60	3	5	4	4	4	4	3
159	Y59	1	79	2	1	3	1	3	2	3	3	2	4	3	1	4	1	1	2	76	3	3	1	1	1	2	3	3	4	1	0	0	0	5	5	10	5	5	0	10	0	40	2	4	4	3	3	3	3
160	Y60	1	93	4	1	2	1	5	3	5	3	2	6	4	1	2	3	1	2	87	4	2	1	3	2	3	4	4	6	2	2	0	0	0	0	5	5	0	0	5	0	15	1	2	2	2	2	3	3
161	Y61	1	80	3	1	2	1	5	3	4	3	1	5	3	1	2	3	1	2	77	3	2	1	3	2	3	4	3	5	2	2	0	0	5	0	5	5	0	0	10	0	25	2	2	2	2	3	3	3
162	Y62	1	68	1	1	2	1	4	3	3	3	1	4	3	1	2	3	2	2	66	2	2	2	1	1	2	2	3	4	2	1	0	0	5	0	5	5	0	0	5	0	20	1	2	2	2	2	1	2
163	Y63	2	71	2	1	2	2	4	3	0	1	2	7	4	4	1	4	2	1	71	3	2	1	3	2	2	3	2	3	1	0	0	5	5	5	10	5	5	0	10	5	50	3	2	4	5	3	2	4
164	Y64	1	74	2	1	3	1	5	3	3	3	1	2	1	1	3	3	1	2	73	3	2	1	3	2	2	2	3	4	2	1	0	5	5	5	10	10	5	5	10	5	60	3	3	3	3	3	3	4
165	Y65	1	86	3	1	2	1	5	3	4	3	1	6	4	1	3	1	1	2	80	4	1	1	4	3	2	2	4	6	3	3	5	5	5	5	10	5	5	5	10	5	60	3	3	3	3	3	3	2
166	Y66	1	65	1	1	5	1	4	3	2	2	2	3	2	1	4	1	1	2	60	2	4	2	1	1	3	4	2	3	3	4	0	0	0	0	10	0	0	0	5	0	15	1	3	3	3	3	4	4
167	Y67	2	78	2	1	2	2	2	2	7	3	1	2	1	1	2	3	2	1	78	3	2	1	4	3	2	3	3	5	2	2	5	5	5	5	10	10	5	5	5	5	60	3	4	4	4	4	5	4
168	Y68	2	64	1	1	4	1	1	1	3	3	2	1	1	4	4	8	1	1	66	2	3	1	1	1	2	2	1	1	2	1	5	5	5	5	10	10	5	5	5	5	60	3	5	5	5	5	5	5
169	Y69	1	81	3	1	2	2	2	2	5	3	1	3	2	3	1	8	3	2	77	3	2	1	4	3	3	4	3	4	2	1	5	5	5	5	10	5	5	5	5	5	55	3	2	3	2	2	3	3
170	Y70	2	89	3	1	2	1	4	3	4	3	2	5	3	1	1	3	1	1	87	4	2	1	4	3	2	2	3	5	2	1	0	0	5	0	5	0	0	0	0	0	10	1	3	3	3	3	3	2
171	Y71	1	62	1	1	3	1	1	1	1	2	2	1	1	1	3	2	1	2	57	1	4	1	1	1	1	1	1	1	1	0	5	0	5	5	10	10	5	5	10	5	60	3	4	4	4	4	4	4
172	Y72	2	75	2	1	2	2	3	2	6	3	1	3	2	1	1	3	3	1	79	3	2	1	3	2	3	4	2	3	3	3	0	0	0	0	10	10	0	0	0	0	20	1	2	1	2	2	2	1
173	Y73	1	74	2	1	2	1	3	2	3	3	1	3	2	1	4	3	2	2	68	2	2	1	1	1	2	3	2	3	1	0	0	0	5	5	10	5	5	0	10	0	40	2	4	4	3	3	3	2
174	Y74	1	78	2	1	3	1	4	3	3	3	1	4	3	1	4	1	1	2	77	3	2	1	3	2	3	4	3	4	2	1	0	5	5	5	10	10	5	5	10	5	60	3	3	3	3	3	2	2
175	Y75	2	84	3	1	2	1	5	3	4	3	2	5	3	1	2	3	1	1	84	4	2	1	5	3	2	2	3	5	2	2	0	0	0	0	19	5	0	0	0	0	24	2	1	1	1	2	1	1
176	Y76	2	74	2	1	2	1	4	3	3	3	2	5	3	1	2	3	2	1	77	3	3	1	4	3	3	4	3	5	2	1	0	0	0	5	10	10	0	0	5	0	30	2	3	4	4	3	3	4
177	Y77	1	69	1	1	3	1	3	2	4	3	1	5	3	1	3	3	3	2	64	2	2	1	1	1	2	2	3	5	2	2	0	5	5	5	10	10	0	0	10	0	45	3	2	1	2	2	2	1
178	Y78	2	67	1	1	3	1	3	2	2	2	1	2	1	3	3	1	1	1	68	2	4	1	1	1	2	2	1	2	2	2	0	5	5	5	10	10	5	0	10	10	60	3	5	5	4	4	4	4
179	Y79	1	75	2	1	3	1	1	1	2	2	1	4	3	1	4	3	1	2	71	3	2	1	1	1	2	3	3	4	2	1	0	5	5	5	10	5	0	0	5	5	40	2	2	1	2	2	3	2
180	Y80	1	88	3	1	2	1	1	1	3	3	1	1	1	1	2	3	1	2	86	4	1	1	5	3	2	2	4	7	2	2	5	5	5	5	10	5	5	5	5	5	55	3	5	5	5	5	4	5
181	Y81	2	80	3	1	2	2	3	2	3	3	2	2	1	1	1	3	3	1	81	4	2	1	5	3	3	4	3	5	1	0	5	5	5	5	10	5	5	5	10	5	60	3	4	4	4	4	4	4
182	Y82	2	66	1	1	3	1	3	2	3	3	1	3	2	1	2	3	2	1	67	2	2	1	3	2	3	4	2	3	2	1	0	0	0	0	5	0	0	0	0	0	5	1	1	1	3	3	2	2
183	Y83	1	77	2	1	2	2	3	2	5	3	1	2	1	1	2	3	3	2	75	3	3	1	3	2	2	2	3	5	2	1	5	0	5	10	10	10	5	0	10	5	60	3	4	4	4	5	5	4
184	Y84	2	79	2	1	2	2	4	3	4	3	1	4	3	1	2	3	2	1	80	4	2	1	4	3	1	1	3	4	3	4	0	5	5	5	10	10	5	0	10	5	55	3	2	1	2	2	1	2
185	Y85	1	69	1	1	5	1	3	2	1	2	2	4	3	1	4	1	1	2	67	2	3	1	1	1	3	4	3	4	1	0	0	0	5	5	10	10	5	0	10	0	45	3	4	3	4	4	3	4
186	Y86	1	76	2	1	3	1	5	3	2	2	1	3	2	1	3	2	1	2	76	3	2	1	2	2	2	2	2	3	2	1	0	5	5	5	10	5	5	0	10	10	55	3	4	4	4	4	4	4
187	Y87	1	88	3	1	3	2	5	3	4	3	1	7	4	1	2	3	2	2	84	4	2	1	4	3	2	3	4	7	2	2	0	0	0	0	5	0	0	0	0	0	5	1	3	2	3	3	1	1
188	Y88	1	73	2	1	4	1	4	3	3	3	1	4	3	1	3	2	2	2	72	3	2	1	2	2	3	4	3	4	1	0	0	0	5	0	10	5	0	0	5	0	25	2	2	2	2	2	3	2
189	Y89	2	81	3	1	2	2	5	3	2	2	1	6	4	1	1	3	3	1	81	4	1	1	3	2	2	3	4	6	2	1	0	0	0	0	5	5	0	0	5	0	15	1	2	1	1	2	3	1
190	Y90	2	72	2	1	4	1	4	3	2	2	2	3	2	1	4	8	1	1	73	3	4	1	3	2	3	4	2	3	1	0	0	0	5	0	10	10	0	0	5	0	30	2	2	2	2	2	1	2
191	Y91	1	71	2	1	2	2	4	3	4	3	1	4	3	1	2	3	2	2	72	3	2	1	2	2	2	2	3	4	3	3	0	0	0	0	5	5	0	0	5	0	15	1	1	1	2	1	2	1
192	Y92	1	76	2	1	5	1	3	2	2	2	2	3	2	1	3	2	1	2	74	3	2	1	2	2	3	4	2	3	1	0	5	5	5	5	10	5	5	5	10	5	60	3	4	4	4	4	5	4
193	Y93	1	82	3	1	2	1	3	2	4	3	1	2	1	1	2	3	1	2	80	4	3	1	4	3	2	2	3	5	2	2	5	5	5	5	10	5	5	5	10	5	60	3	4	5	5	4	4	5
194	Y94	1	79	2	1	4	1	4	3	3	3	1	3	2	1	4	1	1	2	74	3	4	2	1	1	3	4	2	3	1	0	0	0	0	0	10	5	0	0	5	0	20	1	2	1	1	2	3	1
195	Y95	2	82	3	1	2	2	6	3	4	3	2	5	3	1	1	3	3	1	82	4	1	1	4	3	3	4	3	5	2	1	0	0	0	0	5	5	0	0	0	0	10	1	2	1	1	2	3	1
196	Y96	2	72	2	1	2	1	5	3	2	2	1	4	3	1	4	1	1	1	74	3	3	1	3	2	3	4	3	4	3	3	0	0	0	0	5	0	0	0	0	0	5	1	2	1	1	2	3	1
197	Y97	2	74	2	1	3	1	5	3	3	3	1	3	2	1	3	2	1	1	76	3	4	1	2	2	2	3	2	3	2	1	0	5	5	5	10	10	5	5	10	5	60	3	4	4	4	5	3	3
198	Y98	1	62	1	1	3	1	4	3	2	2	1	1	1	1	3	2	1	2	59	1	3	1	1	1	3	4	1	1	1	0	0	5	5	5	10	5	5	0	10	0	45	3	3	3	3	3	3	2
199	Y99	1	77	2	1	2	2	4	3	3	3	2	5	3	1	2	3	2	2	73	3	2	1	1	1	2	3	3	5	1	0	0	5	5	5	10	10	5	0	10	5	55	3	2	1	2	1	3	3
200	Y100	2	87	3	1	2	2	6	3	4	3	1	7	4	1	2	3	3	1	88	4	2	1	4	3	2	2	4	7	3	3	5	5	5	5	5	5	5	5	5	5	50	3	3	3	4	4	4	4
201	Y101	1	72	2	1	2	2	4	3	3	3	2	4	3	1	2	3	2	2	70	3	1	1	2	2	2	3	3	4	1	0	0	5	5	5	10	10	5	0	10	5	55	3	4	4	4	4	4	3
202	Y102	2	69	1	1	3	1	5	3	2	2	1	4	3	1	3	2	1	1	70	3	4	1	2	2	3	4	3	4	2	1	0	0	0	0	5	5	0	0	0	0	10	1	2	3	3	2	2	3
203	Y103	2	66	1	1	3	1	4	3	4	3	2	3	2	1	2	3	2	1	68	2	2	1	1	1	3	4	2	3	1	0	0	0	0	0	5	0	0	0	5	0	10	1	1	1	1	1	3	2
204	Y104	1	87	3	1	2	2	5	3	3	3	1	7	4	1	2	3	2	2	84	4	1	1	4	3	2	2	4	7	2	2	0	0	0	0	0	0	0	0	0	0	0	1	2	2	2	2	3	3
205	Y105	2	78	2	1	2	1	3	2	2	2	2	1	1	1	3	3	1	1	77	3	2	1	3	2	2	3	4	6	1	0	0	5	5	5	10	10	5	0	10	5	55	3	3	3	3	3	2	2
206	Y106	1	72	2	1	4	1	3	2	1	2	2	3	2	1	3	2	1	2	70	3	2	1	2	2	3	4	2	3	1	0	0	0	5	0	10	10	5	0	5	0	35	2	3	3	4	3	3	4
207	Y107	1	81	3	1	2	2	5	3	2	2	2	5	3	1	1	3	2	2	75	3	2	1	2	2	3	4	3	5	1	0	0	0	5	0	10	5	0	0	10	0	30	2	3	3	2	3	2	3
208	Y108	2	71	2	1	2	2	2	2	3	3	1	2	1	1	2	3	2	1	76	3	2	1	4	3	2	2	1	2	2	1	0	0	0	0	5	5	0	0	5	0	15	1	4	4	4	4	4	4
209	Y109	2	75	2	1	1	2	4	3	4	3	2	4	3	1	2	3	2	1	77	3	2	1	4	3	3	4	3	4	1	0	0	0	5	0	10	10	5	0	10	0	40	2	3	5	3	3	1	2
210	Y110	1	94	4	1	2	1	6	3	5	3	1	7	4	1	2	3	1	2	88	4	1	1	4	3	2	2	4	7	3	3	0	0	0	5	10	5	0	0	5	0	25	2	2	2	2	2	2	2
211	Y111	2	76	2	1	2	1	3	2	3	3	1	3	2	1	2	3	2	1	75	3	3	1	3	2	2	3	3	4	2	1	0	5	5	5	10	10	5	0	10	5	55	3	4	4	4	5	4	4
212	Y112	2	67	1	1	4	1	4	3	1	2	2	7	4	1	4	2	1	1	68	2	4	1	1	1	3	4	1	1	1	0	0	0	0	0	5	5	0	0	0	0	10	1	1	1	1	1	2	1
213	Y113	2	67	1	1	2	1	1	1	1	2	2	3	2	1	3	2	1	1	70	3	3	1	3	2	3	4	2	3	1	0	5	5	5	5	10	5	5	5	5	5	55	3	5	5	5	5	4	4
214	Y114	1	82	3	1	2	2	5	3	3	3	1	6	4	1	2	3	3	2	79	3	2	1	2	2	3	4	4	6	2	2	0	0	0	0	5	0	0	0	0	0	5	1	2	2	3	3	2	2
215	Y115	1	63	1	1	4	1	1	1	2	2	1	3	2	4	3	2	1	2	57	1	4	1	1	1	3	4	2	3	1	0	0	0	0	0	5	5	0	0	0	0	10	1	2	1	2	2	4	2
216	Y116	1	78	2	1	3	2	4	3	3	3	1	1	1	1	2	3	2	2	75	3	2	1	3	2	3	4	1	1	2	1	0	0	10	5	10	10	5	0	10	0	50	3	4	3	4	4	3	3
217	Y117	2	76	2	1	3	1	5	3	3	3	1	6	4	1	3	2	1	1	77	3	3	1	4	3	2	3	4	6	2	2	0	0	5	0	10	5	0	0	5	0	25	2	2	1	3	2	3	1
218	Y118	1	74	2	1	4	1	5	3	2	2	1	6	4	1	4	1	1	2	70	3	4	1	3	2	2	3	4	6	2	1	0	0	5	5	10	10	5	0	10	0	45	3	4	3	4	4	4	4
219	Y119	2	84	3	1	1	1	6	3	4	3	1	6	4	1	2	3	1	1	84	4	2	1	4	3	1	1	4	6	2	2	0	0	0	0	0	0	0	0	0	0	0	1	3	2	3	2	2	2
220	Y120	1	75	2	1	2	1	4	3	3	3	2	1	1	1	2	3	2	2	72	3	2	1	4	3	2	2	1	1	2	2	0	5	5	5	10	10	5	0	10	10	60	3	1	1	1	1	2	1
221	Y121	1	71	2	1	2	2	4	3	0	1	2	4	3	1	1	4	3	2	69	2	1	1	1	1	3	4	3	4	1	0	0	5	5	5	10	10	5	0	10	5	55	3	1	1	1	2	3	2
222	Y122	2	74	2	1	1	2	6	3	4	3	1	4	3	1	1	8	2	1	76	3	2	1	3	2	3	4	3	4	2	1	0	0	0	0	10	5	0	0	5	0	20	1	1	1	2	2	3	3
223	Y123	1	78	2	1	3	1	4	3	3	3	1	1	1	1	4	1	1	2	70	3	3	1	2	2	2	3	4	7	1	0	0	0	5	5	10	10	5	0	10	0	45	3	5	4	3	4	4	2
224	Y124	2	90	4	1	2	2	1	1	6	3	1	1	1	1	2	3	3	1	90	5	2	1	4	3	1	1	4	6	3	3	0	0	5	5	10	5	0	0	10	0	35	2	4	5	4	4	4	4
225	Y125	1	75	2	1	2	1	1	1	2	2	2	3	2	1	3	3	1	2	70	3	2	1	2	2	3	4	3	4	1	0	0	0	5	5	10	5	5	0	10	0	40	2	5	5	5	5	5	5
226	Y126	1	87	3	1	2	2	5	3	4	3	1	5	3	1	2	3	3	2	86	4	1	1	4	3	2	2	3	5	2	2	0	0	0	0	5	5	0	0	0	0	10	1	5	5	5	3	4	3
227	Y127	1	78	2	1	3	1	4	3	3	3	1	6	4	1	2	3	1	2	75	3	2	1	3	2	2	3	2	3	2	1	0	5	5	5	10	5	5	0	10	5	50	3	2	1	1	1	2	1
228	Y128	2	83	3	1	2	2	5	3	4	3	1	7	4	1	2	3	1	1	83	4	2	1	4	3	2	3	4	7	2	2	0	0	0	5	10	5	0	0	10	0	30	2	1	1	2	3	3	3
229	Y129	1	73	2	1	1	2	5	3	4	3	2	6	4	1	2	3	2	2	72	3	2	1	3	2	3	4	4	6	1	0	5	5	5	5	5	5	5	5	5	5	50	3	2	2	2	3	2	2
230	Y130	1	77	2	1	4	1	4	3	3	3	1	5	3	1	3	1	1	2	76	3	3	1	3	2	3	4	3	5	2	1	0	0	5	0	10	5	0	0	5	0	25	2	3	3	4	4	5	4
231	Y131	2	73	2	1	3	1	3	2	2	2	2	4	3	1	3	2	1	1	74	3	2	1	2	2	2	2	3	4	1	0	0	5	5	5	10	10	5	0	10	10	60	3	4	3	4	4	4	4
232	Y132	1	68	1	1	2	1	4	3	4	3	1	3	2	1	3	3	3	2	64	2	2	1	2	2	2	3	2	3	2	1	0	5	5	5	10	10	5	5	10	5	60	3	4	3	3	3	4	3
233	K1	2	69	1	1	2	1	3	2	2	2	1	3	2	1	2	3	2	1	66	2	2	1	3	2	1	1	1	2	2	1	0	0	5	5	10	10	5	5	10	10	60	3	4	4	4	4	4	4
234	K2	2	75	2	1	2	2	5	3	4	3	1	7	4	1	1	3	2	1	75	3	3	1	5	3	3	4	4	7	2	2	0	0	0	0	0	0	0	0	0	0	0	1	1	1	2	3	2	1
235	K3	2	70	2	1	3	1	2	2	3	3	1	1	1	4	3	3	2	1	70	3	3	1	4	3	3	4	4	6	2	2	5	5	5	5	5	5	5	5	5	5	50	3	4	4	4	4	5	4
236	K4	1	68	1	1	4	1	1	1	2	2	1	1	1	1	4	1	1	2	65	2	5	1	3	2	2	2	4	6	2	1	0	5	5	5	10	10	5	5	10	5	60	3	4	4	4	4	3	4
237	K5	2	65	1	1	2	2	1	1	3	3	1	3	2	1	2	3	2	1	65	2	3	1	2	2	1	1	2	3	2	1	0	0	5	5	10	10	5	5	10	5	55	3	4	4	4	4	3	1
238	K6	1	77	2	1	4	1	5	3	2	2	2	4	3	1	4	2	1	2	75	3	2	2	4	3	2	2	3	4	1	0	0	5	5	5	10	10	5	5	10	5	60	3	3	2	3	3	3	3
239	K7	2	68	1	1	2	1	2	2	2	2	2	2	1	1	2	3	2	1	66	2	3	1	2	2	3	4	1	2	1	0	5	5	5	5	10	5	5	5	5	5	55	3	5	4	5	5	4	4
240	K8	2	67	1	1	2	1	4	3	2	2	2	3	2	1	2	3	1	1	64	2	2	1	1	1	3	4	2	3	2	1	0	0	5	5	10	10	5	0	10	0	45	3	3	4	4	3	5	4
241	K9	1	69	1	1	3	1	5	3	2	2	1	3	2	1	3	2	1	2	67	2	3	1	2	2	3	4	1	2	2	1	0	0	0	0	5	5	0	0	5	0	15	1	3	3	4	3	3	2
242	K10	1	71	2	1	2	1	5	3	3	3	2	4	3	1	2	3	2	2	69	2	1	1	3	2	3	4	3	4	1	0	0	0	0	0	5	5	0	0	0	0	10	1	2	3	2	2	2	3
243	K11	2	75	2	1	3	1	4	3	3	3	1	5	3	1	4	1	1	1	76	3	5	1	3	2	2	3	3	5	2	2	0	0	5	5	10	10	0	0	10	0	40	2	3	3	3	3	3	3
244	K12	1	65	1	1	2	1	3	2	4	3	1	4	3	1	4	3	1	2	64	2	2	1	1	1	2	3	3	4	1	0	0	0	5	5	10	5	5	0	10	10	50	3	3	3	3	3	4	4
245	K13	2	79	2	1	1	2	6	3	3	3	2	7	4	1	2	4	2	1	80	4	2	1	4	3	3	4	4	7	2	1	0	0	0	0	5	5	0	0	0	0	10	1	4	2	2	3	3	3
246	K14	1	71	2	1	4	1	3	2	2	2	1	1	1	1	3	2	1	2	65	2	3	1	2	2	2	3	4	6	1	0	5	0	5	5	10	10	5	0	10	10	60	3	4	4	4	4	4	4
247	K15	2	73	2	1	2	2	4	3	2	2	2	4	3	1	2	3	1	1	75	3	1	1	3	2	3	4	3	4	1	0	0	0	5	5	5	5	0	0	5	0	25	2	1	1	1	2	1	1
248	K16	2	70	2	1	2	1	3	2	4	3	1	3	2	1	2	3	2	1	73	3	2	1	3	2	3	4	2	3	2	1	0	0	5	5	10	10	5	0	10	0	45	3	2	2	2	2	2	1
249	K17	1	67	1	1	2	2	4	3	0	1	2	4	3	1	1	4	2	2	62	2	1	1	1	1	2	3	3	4	1	0	0	0	5	5	10	10	5	5	10	5	55	3	4	4	4	4	4	4
250	K18	1	69	1	1	3	1	3	2	1	2	1	2	1	1	3	2	1	2	65	2	2	1	2	2	2	2	1	2	1	0	0	5	5	5	10	10	5	0	10	5	55	3	4	4	4	4	4	4
251	K19	2	77	2	1	2	2	4	3	4	3	1	6	4	1	2	3	2	1	79	3	2	1	4	3	3	4	4	6	2	1	0	0	5	5	10	5	0	0	5	0	30	2	2	2	2	3	3	3
252	K20	1	69	1	1	2	1	2	2	1	2	1	3	2	1	3	2	1	2	67	2	2	1	1	1	2	3	2	3	2	1	0	0	5	5	10	10	5	5	10	5	55	3	2	2	2	2	3	1
253	K21	1	74	2	1	3	1	4	3	1	2	2	4	3	1	3	2	1	2	74	3	2	1	3	2	3	4	3	4	1	0	0	0	0	0	0	0	0	0	5	0	5	1	4	4	4	4	4	4
254	K22	2	85	3	1	2	2	5	3	3	3	1	6	4	1	2	3	2	1	86	4	2	1	4	3	2	3	4	6	2	2	5	5	5	5	5	5	5	5	5	5	50	3	3	3	3	3	3	3
255	K23	1	67	1	1	5	1	1	1	2	2	2	3	2	1	4	1	1	2	65	2	3	1	1	1	2	3	2	3	1	0	0	0	5	5	10	10	5	0	10	5	50	3	4	4	4	4	3	4
256	K24	1	87	3	1	2	2	6	3	3	3	1	5	3	1	2	3	2	2	84	4	1	1	4	3	2	3	3	5	2	1	0	0	0	0	5	5	0	0	0	0	10	1	3	3	3	3	2	3
257	K25	2	84	3	1	1	2	5	3	5	3	1	6	4	1	2	3	3	1	85	4	2	1	4	3	2	3	3	5	3	3	0	0	0	0	10	5	0	0	5	0	20	1	5	5	5	4	3	4
258	K26	1	75	2	1	2	1	2	2	3	3	1	2	1	1	4	3	1	2	70	3	2	1	3	2	2	3	3	5	1	0	0	5	5	5	10	10	5	0	10	10	60	3	5	4	5	4	4	4
259	K27	2	64	1	1	2	1	1	1	3	3	2	2	1	1	2	3	2	1	67	2	2	1	3	2	2	3	1	2	1	0	0	0	5	5	10	10	5	5	10	5	55	3	2	2	2	3	2	3
260	K28	2	76	2	1	2	2	4	3	4	3	1	3	2	1	2	3	2	1	74	3	3	1	2	2	3	4	2	3	1	0	0	0	0	0	5	5	0	0	5	0	15	1	2	2	2	1	3	3
261	K29	2	73	2	1	3	1	3	2	1	2	1	4	3	1	3	2	1	1	75	3	4	1	3	2	3	4	3	4	1	0	5	5	5	5	10	5	5	5	5	5	55	3	4	4	5	5	4	4
262	K30	2	80	3	1	2	2	5	3	3	3	2	6	4	1	1	8	2	1	80	4	2	1	4	3	3	4	4	6	3	3	0	0	0	0	0	0	0	0	0	0	0	1	1	1	1	1	1	1
263	K31	1	67	1	1	4	2	4	3	2	2	1	2	1	1	3	2	2	2	66	2	2	1	1	1	2	3	1	2	2	1	0	0	5	5	10	10	5	0	10	10	55	3	3	2	3	3	3	2
264	K32	2	77	2	1	2	1	4	3	2	2	1	5	3	1	3	2	1	1	80	4	3	1	4	3	3	4	3	5	2	1	0	0	5	0	10	10	5	0	10	0	40	2	1	1	1	1	2	1
265	K33	1	78	2	1	2	2	4	3	5	3	1	7	4	1	1	3	2	2	76	3	2	1	3	2	2	2	4	7	2	1	0	0	5	5	10	10	5	0	10	5	50	3	4	4	3	4	3	4
266	K34	2	76	2	1	3	1	3	2	3	3	1	3	2	1	4	2	1	1	79	3	4	1	4	3	2	3	2	3	2	2	0	0	5	5	10	5	5	0	10	0	40	2	1	1	1	1	2	2
267	K35	2	68	1	2	2	2	3	2	1	2	1	4	3	1	2	3	1	1	69	2	2	1	2	2	3	4	3	4	1	0	0	0	5	5	10	10	5	0	5	0	40	2	3	3	3	3	4	4
268	K36	1	70	2	1	2	1	3	2	3	3	2	1	1	1	4	1	1	2	70	3	2	1	2	2	2	3	3	5	1	0	0	0	5	5	10	10	5	0	10	10	55	3	4	5	4	5	4	4
269	K37	1	80	3	1	2	1	4	3	4	3	1	6	4	1	2	3	1	2	76	3	2	1	4	3	3	4	4	6	2	2	0	0	0	0	5	0	0	0	5	0	10	1	3	2	2	3	3	2
270	K38	1	75	2	1	2	1	5	3	3	3	1	4	3	1	2	3	2	2	74	3	1	1	2	2	3	4	3	4	2	1	0	0	0	0	0	0	0	0	0	0	0	1	4	4	4	4	3	5
271	K39	2	72	2	1	2	2	2	2	4	3	1	2	1	1	2	3	2	1	69	2	2	1	3	2	2	2	1	2	2	1	0	0	5	5	10	10	5	0	5	0	40	2	2	2	2	1	3	2
272	K40	2	79	2	1	2	1	5	3	4	3	1	5	3	1	2	3	2	1	82	4	3	1	4	3	3	4	3	5	2	1	0	0	0	0	5	5	0	0	5	0	15	1	3	3	3	3	3	3
273	K41	2	75	2	1	2	1	4	3	3	3	2	5	3	1	2	3	1	1	76	3	2	1	3	2	3	4	3	5	2	1	0	0	0	0	10	5	0	0	5	0	20	1	2	2	2	2	4	2
274	K42	2	68	1	1	3	1	1	1	2	2	2	3	2	1	4	2	1	1	68	2	4	1	2	2	2	2	2	3	2	1	0	0	5	5	10	10	5	5	10	10	60	3	4	4	4	4	4	3
275	K43	2	86	3	1	1	2	5	3	4	3	1	6	4	1	2	3	3	1	86	4	2	1	5	3	2	2	4	6	3	3	0	0	5	0	5	5	0	0	5	0	20	1	1	1	2	2	4	1
276	K44	1	78	2	1	4	1	1	1	2	2	1	2	1	1	4	1	1	2	75	3	3	1	4	3	1	1	4	6	1	0	5	5	5	5	10	10	5	0	10	5	60	3	5	4	5	5	5	4
277	K45	1	69	1	1	4	2	4	3	4	3	1	4	3	1	2	3	2	2	65	2	2	1	1	1	2	2	3	4	1	0	0	0	5	0	5	5	0	0	5	5	25	2	2	2	2	2	2	2
278	K46	2	70	2	1	2	2	1	1	2	2	2	3	2	1	1	4	3	1	72	3	2	1	1	1	3	4	2	3	1	0	5	5	5	5	5	5	5	5	5	5	50	3	2	2	2	3	3	2
279	K47	1	63	1	1	2	1	4	3	2	2	1	5	3	1	2	3	2	2	60	2	2	1	1	1	2	3	2	3	1	0	0	0	0	0	5	5	0	0	5	0	15	1	1	1	1	1	2	1
280	K48	2	74	2	1	2	1	4	3	3	3	2	5	3	1	2	3	1	1	76	3	3	1	3	2	3	4	3	5	1	0	0	0	5	5	10	10	0	0	10	0	40	2	1	1	1	1	3	1
281	K49	1	70	2	1	4	1	6	3	2	2	2	5	3	1	4	1	1	2	66	2	2	1	2	2	3	4	3	5	2	1	0	0	0	0	10	5	0	0	5	0	20	1	3	3	4	2	4	2
282	K50	2	76	2	1	1	2	6	3	2	2	1	6	4	1	1	8	2	1	77	3	2	1	5	3	2	2	4	6	2	2	0	0	5	0	10	5	0	0	10	0	30	2	2	3	3	3	3	3
283	K51	2	80	3	1	1	2	3	2	5	3	1	5	3	1	2	3	2	1	81	4	2	1	4	3	3	4	3	5	2	2	0	0	5	0	5	5	0	0	5	0	20	1	3	3	3	2	4	4
284	K52	2	67	1	1	5	1	1	1	1	2	2	3	2	1	4	2	1	1	68	2	5	1	2	2	2	2	2	3	1	0	5	0	10	5	10	10	5	0	10	5	60	3	5	5	5	5	5	5
285	K53	2	69	1	1	2	2	4	3	3	3	2	4	3	1	2	3	2	1	70	3	2	1	3	2	2	2	3	4	1	0	0	5	10	5	10	10	5	0	10	5	60	3	2	2	2	2	3	2
286	K54	1	78	2	1	1	2	4	3	4	3	1	7	4	1	2	8	2	2	76	3	2	1	4	3	3	4	4	7	2	1	0	0	0	0	10	5	0	0	5	0	20	1	4	3	4	3	3	3
287	K55	1	69	1	1	2	1	3	2	3	3	1	1	1	1	2	3	1	2	66	2	2	1	1	1	3	4	1	1	1	0	0	0	5	5	10	10	5	0	10	0	45	3	3	3	3	3	3	4
288	K56	2	71	2	1	2	2	4	3	2	2	1	4	3	1	1	3	3	1	72	3	2	1	3	2	3	4	3	4	1	0	0	0	5	0	5	10	0	0	10	0	30	2	5	5	5	5	5	5
289	K57	1	76	2	1	1	1	5	3	4	3	1	5	3	1	2	3	1	2	75	3	2	1	4	3	3	4	3	5	2	1	0	0	0	0	5	0	0	0	0	0	5	1	3	3	3	3	5	4
290	K58	1	74	2	1	2	1	4	3	3	3	1	4	3	1	2	3	1	2	70	3	2	1	4	3	3	4	3	4	2	2	0	0	0	0	0	0	0	0	0	0	0	1	3	2	2	2	3	2
291	K59	2	71	2	1	2	2	4	3	4	3	1	3	2	1	2	3	2	1	75	3	2	1	4	3	2	3	2	3	2	2	0	0	0	0	10	10	0	0	5	0	25	2	1	1	2	1	3	2
292	K60	1	73	2	1	5	1	1	1	2	2	2	3	2	1	4	1	1	2	68	2	3	1	2	2	3	4	3	4	2	1	5	5	5	5	5	5	5	5	5	5	50	3	4	4	4	4	4	4
293	K61	2	77	2	1	2	2	6	3	3	3	1	5	3	1	2	3	2	1	78	3	2	1	4	3	2	3	3	5	2	1	0	0	0	0	0	0	0	0	5	0	5	1	3	3	3	3	4	3
294	K62	1	74	2	1	3	1	5	3	2	2	1	5	3	1	3	2	1	2	72	3	2	1	3	2	3	4	3	5	1	0	0	0	0	0	0	0	0	0	5	0	5	1	1	1	1	1	1	1
295	K63	2	69	1	1	2	2	3	2	5	3	1	3	2	3	2	3	1	1	71	3	2	1	3	2	3	4	2	3	1	0	0	0	0	0	5	5	0	0	5	0	15	1	5	4	4	4	3	3
296	K64	2	65	1	1	2	2	4	3	3	3	1	2	1	1	1	3	2	1	66	2	2	1	3	2	2	3	1	2	1	0	0	0	5	5	10	10	5	0	10	10	55	3	1	1	1	1	2	1
297	K65	2	69	1	1	3	1	4	3	1	2	2	4	3	1	4	1	1	1	74	3	4	1	3	2	3	4	3	4	1	0	0	0	0	0	0	0	0	0	0	0	0	1	2	2	2	1	2	2
298	K66	1	77	2	1	2	2	6	3	4	3	2	6	4	1	1	3	3	2	75	3	1	1	4	3	3	4	4	6	2	2	0	0	0	0	0	0	0	0	0	0	0	1	1	1	1	1	2	2
299	K67	2	80	3	1	2	1	5	3	3	3	1	4	3	1	2	3	1	1	84	4	2	1	4	3	2	2	3	4	3	3	0	0	0	0	5	0	0	0	0	0	5	1	1	1	1	1	2	1
300	K68	1	70	2	1	3	2	1	1	3	3	1	1	1	1	2	3	1	2	68	2	2	1	1	1	3	4	1	1	1	0	0	0	10	5	10	10	5	0	10	5	55	3	5	5	5	5	5	5
301	K69	2	73	2	1	1	2	5	3	3	3	1	6	4	1	1	3	1	1	75	3	3	1	4	3	3	4	4	6	2	2	5	5	5	5	10	5	5	5	5	5	55	3	2	3	3	3	2	3
302	K70	1	76	2	1	4	1	1	1	2	2	2	3	2	1	4	1	1	2	72	3	4	1	2	2	3	4	3	4	1	0	5	5	5	5	5	5	5	5	5	5	50	3	4	4	4	4	4	4
303	K71	2	90	4	1	1	1	6	3	6	3	1	6	4	1	2	3	1	1	90	5	2	1	5	3	1	1	4	6	3	4	0	0	0	0	10	5	0	0	5	0	20	1	2	1	2	2	4	3
304	K72	1	75	2	1	3	1	3	2	3	3	1	3	2	1	3	2	1	2	72	3	3	1	2	2	3	4	2	3	2	1	5	5	5	5	10	5	5	5	10	5	60	3	4	4	4	4	4	4
305	K73	2	61	1	1	5	1	1	1	1	2	1	2	1	1	4	2	1	1	68	2	4	1	2	2	3	4	1	2	1	0	0	5	5	5	10	10	5	5	10	5	60	3	5	5	5	5	5	5
306	K74	1	73	2	1	2	2	4	3	3	3	1	2	1	1	2	3	1	2	70	3	2	1	2	2	2	2	3	5	1	0	0	0	10	5	10	10	5	0	10	10	60	3	3	4	4	4	3	4
307	K75	2	70	2	1	2	1	4	3	2	2	2	4	3	1	3	2	1	1	71	3	3	1	2	2	3	4	3	4	1	0	0	0	5	0	10	10	5	0	5	0	35	2	3	3	3	3	3	3
308	K76	1	79	2	1	1	2	6	3	4	3	1	7	4	1	1	8	3	2	76	3	1	1	4	3	3	4	4	6	2	1	0	0	0	0	0	0	0	0	0	0	0	1	2	2	2	2	2	2
309	K77	2	67	1	1	3	2	4	3	3	3	1	1	1	1	2	8	2	1	68	2	4	1	1	1	2	2	1	1	2	1	0	5	10	5	10	10	5	0	10	5	60	3	5	4	4	4	4	4
310	K78	2	69	1	1	3	1	4	3	2	2	1	4	3	1	4	3	1	1	70	3	3	1	3	2	2	2	4	6	1	0	0	0	0	0	0	0	0	0	0	0	0	1	2	2	2	2	2	2
311	K79	2	76	2	2	2	1	4	3	3	3	1	4	3	1	3	3	1	1	78	3	4	1	4	3	2	2	3	4	2	2	0	0	5	5	10	5	0	0	5	0	30	2	3	2	3	2	3	2
312	K80	1	84	3	1	2	2	2	2	3	3	2	2	1	1	2	3	2	2	80	4	2	1	4	3	2	2	3	5	2	2	5	5	5	5	5	5	5	5	5	5	50	3	5	4	5	5	4	4
313	K81	1	75	2	1	2	2	1	1	4	3	1	3	2	1	2	3	2	2	71	3	2	1	2	2	2	3	3	4	1	0	0	0	5	0	5	5	0	0	5	0	20	1	4	4	4	4	4	4
314	K82	2	68	1	1	5	1	3	2	1	2	2	2	1	1	4	2	1	1	70	3	4	1	1	1	3	4	2	3	1	0	0	5	5	5	10	10	5	5	10	5	60	3	3	4	4	3	3	4
315	K83	2	74	2	1	2	2	5	3	4	3	2	5	3	1	2	3	2	1	76	3	2	1	4	3	3	4	3	5	2	1	0	0	0	0	0	0	0	0	5	0	5	1	3	2	2	2	3	3
316	K84	2	70	2	1	1	1	4	3	3	3	1	7	4	1	2	3	1	1	74	3	2	1	3	2	2	3	1	1	2	1	0	0	0	0	0	0	0	0	0	0	0	1	1	1	1	1	2	2
317	K85	2	80	3	1	2	1	5	3	2	2	1	5	3	1	2	3	2	1	79	3	2	1	4	3	3	4	1	2	2	2	0	0	0	0	5	5	5	0	5	0	20	1	4	4	4	5	4	4
318	K86	1	72	2	1	4	1	4	3	2	2	2	4	3	1	3	2	1	2	67	2	4	1	1	1	3	4	3	4	1	0	0	0	5	5	10	5	0	0	5	0	30	2	4	4	4	4	3	4
319	K87	1	75	2	1	2	2	5	3	4	3	1	3	2	1	2	3	2	2	68	2	2	1	4	3	3	4	2	3	2	2	0	0	0	0	0	0	0	0	0	0	0	1	2	2	2	2	2	2
320	K88	2	74	2	1	2	2	4	3	0	1	2	4	3	1	1	4	1	1	74	3	3	1	3	2	3	4	3	4	1	0	0	0	0	0	5	5	0	0	5	5	20	1	1	1	2	2	3	3
321	K89	1	72	2	1	3	1	2	2	0	1	2	3	2	1	1	4	1	2	69	2	2	1	3	2	3	4	3	4	1	0	0	0	0	0	0	0	0	0	0	0	0	1	4	4	4	5	4	4
322	K90	2	84	3	1	2	2	6	3	4	3	1	6	4	1	2	3	2	1	85	4	2	1	5	3	2	2	4	6	2	2	0	0	0	0	5	5	0	0	0	0	10	1	4	4	4	4	3	5
323	K91	1	72	2	1	4	1	4	3	2	2	2	7	4	4	3	8	1	2	69	2	3	1	1	1	3	4	1	1	1	0	0	0	0	0	10	10	0	0	5	0	25	2	1	1	1	1	3	2
324	K92	2	78	2	2	2	2	5	3	4	3	1	1	1	1	2	3	2	1	79	3	1	1	4	3	3	4	4	6	2	1	0	0	5	0	5	0	0	0	5	0	15	1	5	5	5	4	4	3
325	K93	2	76	2	1	2	1	4	3	2	2	1	4	3	1	3	2	1	1	78	3	3	1	4	3	2	3	3	4	2	1	0	0	5	5	10	5	0	0	10	0	35	2	3	3	3	3	5	4
326	K94	2	70	2	1	2	1	3	2	3	3	1	4	3	1	2	3	1	1	71	3	3	1	1	1	2	2	3	4	1	0	0	0	5	5	10	10	5	0	10	5	50	3	3	3	3	4	3	3
327	K95	1	86	3	1	2	2	5	3	4	3	1	5	3	1	2	3	2	2	81	4	1	1	4	3	2	2	3	5	2	2	0	0	0	0	0	0	0	0	5	0	5	1	1	1	1	1	3	1
328	K96	2	80	3	1	2	2	3	2	3	3	2	1	1	1	2	3	2	1	81	4	2	1	4	3	2	3	4	6	2	1	5	5	5	5	10	5	5	5	10	5	60	3	4	4	5	5	4	4
329	K97	1	71	2	1	3	1	3	2	2	2	2	3	2	1	3	2	1	2	67	2	4	1	3	2	2	2	2	3	1	0	0	5	10	5	10	10	5	0	10	5	60	3	4	4	4	4	4	5
330	K98	1	67	1	1	2	1	4	3	3	3	1	4	3	1	2	3	2	2	63	2	2	1	1	1	3	4	3	4	2	2	0	0	0	0	0	0	0	0	0	0	0	1	2	2	2	2	2	3
331	K99	2	71	2	1	2	2	4	3	5	3	1	4	3	1	2	3	1	1	76	3	2	1	2	2	2	3	3	4	2	1	0	0	5	5	10	10	0	0	10	0	40	2	2	2	3	2	2	2
332	K100	1	74	2	1	5	1	1	1	1	2	2	2	1	1	4	1	1	2	74	3	4	1	3	2	2	2	3	5	1	0	5	5	5	5	10	10	5	0	10	5	60	3	4	4	5	4	5	5
[truncated: 117 more columns]

## Sheet: No reverse scoring data
serial number	Questionnaire code	General information on disabled elderly																	General information on spouses of disabled elderly													BI												WHOQOL-OLD
		Disabled elderly gender	Age	Age-cohorts	Religious affiliation	Education level	Residence	Number of chronic diseases	Number of chronic diseases grouped	Number of children	Number of children grouped	Whether living with children	Duration of disability	Disability duration grouped	Cause of disability	Monthly per capita household income	Type of medical payment	Accessibility of medical care	Spouse sex	Age	Age-cohorts	Education level	Religious affiliation	Number of chronic diseases	Number of chronic diseases grouped	Daily care time grouped	Daily care hours	Total care duration grouped	Total care time	Group of co-caregivers	Number of co-caregivers	B1	B2	B3	B4	B5	B6	B7	B8	B9	B10	BI score	Group the degree of disability	C1	C2	C10	C20	C3	C4
1	A1	2	72	2	1	2	2	3	2	4	3	2	3	2	1	2	3	1	1	74	3	3	1	3	2	3	4	2	3	2	1	0	0	10	5	10	10	5	0	5	0	45	3	2	1	2	2	3	2
2	A2	1	66	1	1	3	1	5	3	2	2	2	6	4	1	4	1	1	2	64	2	2	1	2	2	3	4	4	6	2	1	0	0	0	0	5	5	5	0	5	0	20	1	2	2	2	2	3	3
3	A3	2	71	2	1	3	1	3	2	4	3	1	1	1	1	2	3	1	1	72	3	2	1	3	2	1	1	1	1	1	0	5	5	5	5	10	10	5	0	5	5	55	3	3	3	3	4	2	2
4	A4	1	70	2	1	3	1	1	1	3	3	2	3	2	1	3	2	1	2	65	2	2	1	3	2	1	1	3	4	2	1	5	5	5	5	10	5	5	0	10	10	60	3	5	4	5	4	4	4
5	A5	1	81	3	1	3	1	5	3	5	3	2	5	3	1	4	1	1	2	77	3	3	1	4	3	1	1	3	5	2	2	0	5	5	5	10	10	5	0	5	5	50	3	2	2	1	1	2	1
6	A6	1	60	1	1	3	1	2	2	2	2	2	1	1	1	3	2	2	2	68	2	2	1	3	2	2	2	1	1	2	2	5	5	5	5	10	10	5	5	5	5	60	3	2	2	2	2	3	2
7	A7	2	76	2	1	3	1	4	3	3	3	1	5	3	1	4	2	1	1	78	3	3	1	4	3	1	1	2	3	2	1	0	0	0	0	5	5	0	0	0	0	10	1	4	4	4	4	4	4
8	A8	1	68	1	1	2	1	4	3	4	3	2	6	4	4	4	2	2	2	65	2	2	1	3	2	3	4	4	6	1	0	0	0	0	0	0	0	0	0	0	0	0	1	3	2	2	3	2	3
9	A9	2	81	3	1	2	1	6	3	5	3	2	4	3	1	2	3	3	1	82	4	2	1	4	3	3	4	3	4	2	1	0	5	5	5	0	5	0	0	0	0	20	1	3	3	3	3	3	2
10	A10	1	64	1	1	3	1	4	3	4	3	2	6	4	1	2	3	1	2	65	2	2	1	2	2	3	4	4	6	1	0	0	0	5	0	10	10	5	0	10	5	45	3	4	4	4	4	5	2
11	A11	1	82	3	1	4	1	2	2	3	3	1	1	1	1	4	2	1	2	77	3	2	1	4	3	3	4	4	6	1	0	5	0	5	5	10	5	5	0	10	10	55	3	4	4	4	4	5	4
12	A12	1	60	1	1	4	1	4	3	4	3	1	6	4	1	2	3	2	2	59	1	3	1	1	1	3	4	4	6	1	0	0	0	5	0	10	0	0	0	0	0	15	1	4	4	4	5	4	5
13	C1	1	69	1	1	4	1	4	3	2	2	2	6	4	1	1	3	2	2	54	1	1	1	1	1	3	4	4	6	1	0	0	0	0	0	5	5	0	0	0	0	10	1	2	2	2	2	2	2
14	C2	1	64	1	1	5	1	4	3	2	2	2	6	4	1	4	1	1	2	63	2	4	1	1	1	3	4	4	6	1	0	0	5	5	5	10	10	5	5	5	5	55	3	2	2	3	2	4	2
15	C3	2	80	3	1	1	2	5	3	5	3	1	6	4	1	1	3	3	1	83	4	1	1	4	3	1	1	4	6	2	1	0	5	5	5	5	5	5	5	5	5	45	3	3	3	2	3	3	3
16	C4	2	67	1	1	2	2	4	3	3	3	2	6	4	1	1	3	2	1	68	2	2	1	1	1	3	4	4	6	1	0	0	0	0	0	0	0	0	0	0	0	0	1	1	1	2	2	2	1
17	C5	1	67	1	1	1	1	1	1	2	2	2	2	1	1	2	2	1	2	62	2	2	1	3	2	1	1	1	2	1	0	0	0	0	0	0	0	0	0	0	0	0	1	5	5	5	5	5	5
18	C6	2	72	2	1	1	2	4	3	4	3	2	6	4	1	1	3	1	1	76	3	2	1	3	2	3	4	4	6	2	1	0	0	0	0	0	0	0	0	0	0	0	1	2	2	3	3	2	2
19	C7	1	71	2	1	2	1	5	3	2	2	2	6	4	1	2	2	1	2	63	2	4	1	2	2	3	4	4	6	2	1	0	0	0	0	0	0	0	0	0	0	0	1	4	4	4	4	3	4
20	C8	2	70	2	1	1	2	5	3	3	3	2	4	3	1	2	3	3	1	73	3	2	1	3	2	3	4	3	4	1	0	0	0	0	0	0	0	0	0	0	0	0	1	2	2	2	2	2	2
21	C9	2	69	1	1	1	2	3	2	2	2	2	3	2	1	1	3	2	1	72	3	2	1	3	2	3	4	3	4	1	0	5	5	5	5	10	10	5	5	5	5	60	3	1	1	1	1	2	2
22	C10	1	65	1	1	4	1	4	3	1	2	1	4	3	1	2	3	1	2	63	2	2	1	3	2	2	3	3	4	1	0	0	5	5	5	10	10	5	0	5	5	50	3	5	4	5	4	4	4
23	D1	1	68	1	1	2	1	3	2	2	2	2	3	2	1	3	3	2	2	67	2	2	1	2	2	3	4	2	3	1	0	0	5	5	5	10	10	5	0	5	0	45	3	3	3	2	2	2	2
24	D2	2	62	1	1	2	1	1	1	2	2	2	4	3	1	4	2	1	1	65	2	3	1	1	1	2	3	3	4	1	0	0	0	5	5	10	10	5	0	5	0	40	2	4	4	3	2	4	3
25	D3	1	72	2	1	1	2	4	3	4	3	2	5	3	1	3	3	2	2	68	2	1	1	1	1	3	4	3	5	1	0	0	0	0	0	5	5	0	0	0	0	10	1	4	4	3	4	4	5
26	D4	1	68	1	1	2	1	4	3	4	3	2	4	3	1	3	3	1	2	67	2	2	1	2	2	3	4	3	4	2	1	0	0	5	5	10	10	0	0	5	0	35	2	2	1	5	1	3	1
27	D5	1	70	2	1	2	1	4	3	2	2	2	4	3	1	3	3	1	2	60	2	2	1	2	2	2	3	3	4	1	0	0	0	0	0	0	0	0	0	0	0	0	1	1	2	2	1	2	2
28	E1	2	92	4	1	1	1	4	3	6	3	1	4	3	1	3	3	2	1	92	5	2	1	3	2	3	4	3	4	3	3	0	0	0	0	5	0	0	0	0	5	10	1	1	1	1	2	3	2
29	E2	2	93	4	1	1	1	5	3	4	3	1	6	4	1	4	3	1	1	91	5	2	1	5	3	2	3	4	6	3	4	0	0	0	0	5	5	0	0	0	0	10	1	5	5	5	5	4	5
30	H1	1	70	2	1	1	2	4	3	4	3	2	7	4	1	2	3	1	2	69	2	3	1	3	2	2	3	1	1	2	1	0	0	0	0	0	0	0	0	0	0	0	1	2	2	2	2	2	2
31	H2	1	86	3	1	5	1	5	3	2	2	1	2	1	1	4	2	2	2	84	4	5	1	3	2	2	2	3	5	2	1	5	5	5	5	5	5	5	5	5	5	50	3	4	4	4	3	4	3
32	H3	2	83	3	1	5	1	1	1	2	2	1	2	1	1	4	2	1	1	83	4	5	1	2	2	1	1	3	5	3	4	0	5	10	5	10	10	5	0	10	5	60	3	4	4	4	5	4	4
33	H4	1	83	3	1	2	2	5	3	5	3	2	3	2	1	2	3	1	2	78	3	1	1	1	1	2	2	2	3	3	3	0	5	5	5	5	5	5	0	5	5	40	2	5	4	4	4	5	4
34	H5	1	70	2	1	2	1	4	3	4	3	2	6	4	1	2	3	1	2	68	2	1	1	2	2	3	4	4	6	1	0	0	0	0	0	5	5	0	0	0	0	10	1	2	2	2	2	1	1
35	H6	1	71	2	1	2	1	1	1	2	2	1	3	2	1	3	3	2	2	69	2	2	1	3	2	3	4	3	4	1	0	5	5	5	5	5	5	5	5	10	5	55	3	1	1	1	2	1	1
36	H7	2	70	2	1	3	1	3	2	3	3	2	4	3	4	3	2	1	1	72	3	2	1	2	2	2	3	3	4	2	1	0	0	5	5	5	5	0	5	5	5	35	2	3	2	3	3	3	3
37	H8	1	65	1	1	3	1	5	3	2	2	2	6	4	1	4	2	1	2	61	2	3	1	1	1	2	2	1	2	2	2	0	0	0	0	0	0	0	0	0	0	0	1	1	1	1	2	1	1
38	H9	1	70	2	1	1	2	6	3	2	2	1	7	4	1	2	3	1	2	68	2	2	1	2	2	1	1	1	1	3	3	0	0	0	5	5	5	0	0	5	5	25	2	2	2	2	2	2	2
39	H10	2	70	2	1	2	1	2	2	3	3	2	4	3	1	4	3	1	1	68	2	3	1	2	2	2	2	3	4	2	2	0	0	5	5	5	5	0	5	10	5	40	2	2	2	2	2	2	1
40	Z1	1	80	3	1	3	1	5	3	4	3	2	6	4	1	3	2	1	2	76	3	2	1	2	2	3	4	4	6	2	1	0	0	0	5	0	0	0	0	5	0	10	1	1	1	1	1	3	3
41	Z2	1	64	1	1	4	1	4	3	2	2	1	6	4	1	3	2	1	2	60	2	3	1	2	2	3	4	4	6	1	0	0	0	5	5	5	5	0	0	10	0	30	2	2	2	2	2	1	2
42	Z3	1	67	1	1	5	1	4	3	2	2	2	6	4	1	2	2	1	2	63	2	3	1	1	1	3	4	4	6	2	1	5	5	5	5	5	5	0	0	10	5	45	3	3	3	3	3	4	4
43	Z4	1	73	2	1	2	1	5	3	4	3	1	6	4	1	2	3	1	2	75	3	2	1	3	2	3	4	4	6	3	3	0	0	5	5	5	5	0	0	10	10	40	2	3	1	2	1	2	1
44	Z5	1	90	4	1	2	1	4	3	5	3	2	6	4	1	3	2	1	2	89	4	2	1	3	2	3	4	4	6	2	2	0	5	5	5	5	5	5	0	10	10	50	3	2	2	2	2	3	3
45	X1	1	68	1	1	2	2	3	2	2	2	2	3	2	1	1	3	2	2	65	2	2	1	1	1	3	4	2	3	1	0	0	5	10	5	10	5	5	0	5	5	50	3	2	2	3	3	3	2
46	X2	1	71	2	1	3	2	4	3	3	3	2	3	2	1	1	3	1	2	65	2	1	1	2	2	2	2	2	3	2	2	5	5	5	5	5	5	5	5	5	5	50	3	2	2	3	3	3	2
47	X3	1	62	1	1	2	1	5	3	2	2	2	7	4	1	2	2	1	2	72	3	2	1	3	2	3	4	3	4	1	0	0	0	0	0	0	0	0	0	0	0	0	1	2	2	3	2	3	4
48	X5	1	65	1	1	3	1	4	3	4	3	1	3	2	1	2	3	1	2	63	2	2	1	1	1	3	4	2	3	1	0	0	5	10	5	5	0	0	0	5	5	35	2	1	1	2	2	1	1
49	X6	1	66	1	1	2	1	4	3	2	2	2	3	2	1	2	3	1	2	65	2	2	1	1	1	3	4	2	3	1	0	0	0	5	0	0	0	0	0	5	0	10	1	4	5	4	3	3	3
50	X7	2	65	1	1	2	2	4	3	2	2	2	4	3	1	1	3	2	1	67	2	2	1	1	1	3	4	3	4	1	0	0	0	5	0	5	0	0	0	5	5	20	1	3	3	3	3	3	2
51	X8	1	66	1	1	2	2	3	2	2	2	2	3	2	1	1	3	2	2	66	2	2	1	1	1	2	3	3	4	1	0	0	0	10	5	0	0	0	0	5	0	20	1	2	2	2	2	3	2
52	X9	2	63	1	1	1	2	4	3	1	2	1	2	1	1	2	8	3	1	64	2	1	1	1	1	3	4	1	2	1	0	0	0	5	5	5	0	5	0	5	0	25	2	3	3	2	3	3	2
53	X10	1	69	1	1	4	1	5	3	1	2	2	4	3	1	2	2	2	2	67	2	3	1	1	1	3	4	3	4	1	0	0	0	5	0	0	0	0	0	0	0	5	1	3	3	3	3	3	3
54	X11	1	64	1	1	2	1	1	1	2	2	2	3	2	4	2	3	1	2	60	2	2	1	1	1	3	4	2	3	1	0	0	0	5	5	0	0	5	0	5	0	20	1	1	1	1	1	4	3
55	X12	2	70	2	1	2	2	5	3	2	2	2	4	3	1	2	3	1	1	72	3	2	1	1	1	2	2	3	4	2	1	0	0	5	5	0	0	0	0	5	0	15	1	2	2	2	3	4	4
56	X13	1	76	2	1	2	1	4	3	2	2	1	4	3	1	3	2	2	2	71	3	3	1	3	2	2	2	3	4	2	2	0	0	0	0	0	0	0	0	0	0	0	1	2	2	3	3	1	2
57	X14	2	69	1	1	2	2	3	2	3	3	2	2	1	1	2	3	1	1	68	2	2	1	2	2	2	3	1	2	2	1	0	0	5	5	0	0	0	0	5	5	20	1	3	3	2	3	3	3
58	X15	2	66	1	1	2	1	4	3	1	2	1	5	3	1	3	2	1	1	68	2	4	1	2	2	2	2	2	3	2	1	0	0	0	0	0	0	0	0	0	0	0	1	1	1	1	1	2	1
59	X16	2	65	1	1	2	1	4	3	3	3	1	4	3	1	3	3	2	1	68	2	2	1	1	1	3	4	3	4	1	0	0	0	5	5	0	0	0	0	5	0	15	1	4	4	4	4	4	3
60	X17	2	64	1	1	1	1	1	1	2	2	2	4	3	1	2	3	1	1	67	2	2	1	1	1	2	3	3	4	2	1	0	0	5	5	0	0	0	0	5	0	15	1	3	3	2	2	3	3
61	X18	2	76	2	1	2	1	4	3	2	2	2	3	2	1	2	3	1	1	77	3	2	1	3	2	3	4	2	3	1	0	0	0	5	5	5	0	5	0	5	0	25	2	3	3	2	3	3	1
62	X19	1	78	2	1	2	2	4	3	3	3	2	4	3	1	1	3	2	2	70	3	2	1	2	2	2	3	3	4	2	1	0	0	5	0	0	0	0	0	5	0	10	1	3	3	3	3	3	3
63	X20	1	73	2	1	2	1	5	3	1	2	2	4	3	1	2	3	2	2	71	3	2	1	1	1	3	4	3	4	1	0	0	0	5	5	0	0	0	0	5	0	15	1	3	3	3	3	3	3
64	X21	2	69	1	1	1	1	4	3	3	3	2	4	3	1	2	3	2	1	74	3	2	1	2	2	3	4	3	4	2	2	0	0	5	0	0	0	0	0	0	0	5	1	2	2	2	2	2	2
65	X22	2	74	2	1	4	1	4	3	1	2	1	3	2	1	4	2	2	1	72	3	4	1	1	1	3	4	2	3	2	1	0	0	0	0	0	0	0	0	5	0	5	1	3	3	3	3	3	3
66	W1	1	65	1	1	4	1	3	2	2	2	1	1	1	1	3	2	2	2	60	2	4	1	1	1	3	4	4	6	2	1	5	5	5	5	10	5	5	5	10	5	60	3	4	4	4	4	4	4
67	W2	1	78	2	1	2	2	3	2	4	3	1	6	4	1	2	2	1	2	74	3	2	1	3	2	3	4	4	6	2	1	0	5	10	5	10	10	5	0	10	5	60	3	4	4	4	4	3	3
68	W3	1	69	1	1	2	1	4	3	4	3	1	4	3	1	3	3	2	2	65	2	3	1	1	1	3	4	3	4	2	1	0	0	5	0	10	10	0	0	5	10	40	2	2	2	3	2	3	1
69	W4	2	72	2	1	2	2	3	2	5	3	1	4	3	1	3	3	2	1	75	3	2	1	2	2	3	4	3	4	2	2	0	0	5	5	5	5	5	0	5	0	30	2	2	2	2	1	2	2
70	W5	1	83	3	1	4	1	1	1	2	2	1	2	1	1	2	1	1	2	77	3	4	1	3	2	3	4	3	5	2	2	5	5	5	5	10	5	5	5	10	5	60	3	4	4	4	4	5	4
71	W6	1	65	1	1	2	2	4	3	3	3	2	6	4	1	3	3	1	2	65	2	2	1	1	1	3	4	4	6	1	0	0	0	0	0	5	5	0	0	5	0	15	1	3	3	3	2	2	1
72	W7	2	70	2	1	3	1	1	1	2	2	1	1	1	1	1	2	2	1	70	3	2	2	3	2	3	4	4	6	2	1	5	5	5	5	5	5	5	5	5	5	50	3	4	4	4	4	4	4
73	W8	1	71	2	1	5	1	1	1	2	2	1	1	1	1	4	1	1	2	71	3	2	1	3	2	3	4	4	6	2	2	5	5	5	5	10	5	5	5	5	5	55	3	4	4	4	4	4	5
74	W9	1	68	1	1	2	1	3	2	2	2	2	1	1	1	3	2	1	2	67	2	3	1	1	1	3	4	4	6	1	0	5	5	5	5	10	5	5	5	5	5	55	3	4	4	4	5	5	4
75	W10	1	61	1	1	4	1	3	2	1	2	1	6	4	1	4	1	1	2	68	2	2	1	2	2	3	4	4	6	2	2	0	0	5	5	10	10	0	0	5	0	35	2	3	2	3	3	3	3
76	W11	1	80	3	1	3	1	5	3	4	3	1	1	1	1	2	1	2	2	78	3	3	1	3	2	3	4	4	6	3	4	5	5	5	5	5	5	5	5	5	5	50	3	5	5	5	5	4	3
77	W12	1	67	1	1	3	1	4	3	3	3	1	4	3	4	2	3	2	2	65	2	2	2	1	1	3	4	3	4	1	0	0	5	5	5	10	10	5	0	10	5	55	3	3	3	2	2	5	4
78	W13	1	86	3	1	2	1	5	3	5	3	1	6	4	1	3	3	2	2	73	3	2	1	3	2	1	1	4	6	3	3	0	0	0	0	5	5	0	0	5	5	20	1	2	2	3	3	2	2
79	W14	2	76	2	1	3	1	3	2	4	3	2	6	4	1	4	2	1	1	81	4	4	1	4	3	3	4	4	6	2	1	0	0	0	5	5	5	0	0	5	0	20	1	2	2	2	2	2	1
80	W15	1	88	3	1	3	1	6	3	2	2	1	6	4	1	2	1	1	2	83	4	3	1	4	3	3	4	4	6	2	2	0	0	0	0	10	5	0	0	5	0	20	1	4	4	2	2	3	3
81	W16	2	69	1	1	2	1	4	3	4	3	1	6	4	1	2	3	1	1	75	3	2	1	3	2	3	4	4	6	2	1	0	0	5	5	10	10	0	0	10	0	40	2	3	3	3	2	3	2
82	W17	1	84	3	1	4	1	5	3	3	3	2	6	4	1	2	1	1	2	79	3	2	1	4	3	3	4	4	6	3	3	0	0	5	5	5	5	0	0	10	0	30	2	2	2	2	2	3	2
83	W18	2	77	2	1	3	1	4	3	1	2	2	6	4	1	4	2	2	1	79	3	3	1	4	3	3	4	4	6	3	3	0	5	5	5	10	10	5	0	10	10	60	3	3	3	3	2	2	1
84	W19	1	79	2	1	2	1	4	3	3	3	1	6	4	1	4	3	2	2	74	3	2	1	3	2	3	4	4	6	2	2	0	0	0	0	5	0	0	0	0	0	5	1	3	3	2	2	3	2
85	W20	1	87	3	1	2	2	5	3	4	3	2	5	3	1	3	3	3	2	83	4	1	1	4	3	3	4	3	5	2	2	0	0	0	0	5	5	0	0	5	0	15	1	4	4	4	4	3	4
86	W21	1	78	2	1	3	1	6	3	3	3	1	6	4	1	2	2	1	2	75	3	3	1	4	3	1	1	4	6	2	2	0	0	0	0	5	0	0	0	0	0	5	1	4	4	4	3	4	4
87	W22	2	72	2	1	1	2	3	2	2	2	2	5	3	1	2	3	1	1	73	3	1	1	2	2	3	4	3	5	2	1	5	5	5	5	10	10	5	5	5	5	60	3	3	3	3	3	3	3
88	W23	1	82	3	1	4	1	5	3	3	3	2	6	4	1	2	1	1	2	76	3	2	1	2	2	3	4	4	6	2	1	0	0	5	5	10	5	0	0	10	5	40	2	2	2	2	2	1	1
89	W24	1	70	2	1	2	1	5	3	2	2	1	4	3	1	2	3	1	2	68	2	3	1	1	1	1	1	3	4	2	1	0	0	0	0	5	0	0	0	0	0	5	1	3	3	2	2	2	2
90	W25	1	66	1	1	4	1	3	2	1	2	1	6	4	1	4	2	1	2	63	2	2	1	1	1	3	4	4	6	1	0	0	5	5	5	10	10	5	0	10	5	55	3	4	4	3	1	2	2
91	W26	1	86	3	1	3	1	3	2	2	2	1	3	2	1	4	2	1	2	79	3	3	1	2	2	3	4	3	4	2	2	5	5	5	5	10	5	5	5	5	5	55	3	4	4	4	4	4	5
92	W27	2	72	2	1	2	1	4	3	5	3	1	5	3	1	1	3	2	1	80	4	2	1	3	2	3	4	3	5	3	3	5	5	5	5	5	5	5	5	5	5	50	3	4	4	4	4	3	4
93	W28	2	75	2	1	2	2	1	1	4	3	1	3	2	1	1	3	2	1	79	3	2	1	3	2	3	4	2	3	2	2	5	5	5	5	10	10	5	5	5	5	60	3	5	5	5	5	4	4
94	W29	1	69	1	1	2	2	3	2	4	3	1	3	2	1	1	3	2	2	68	2	2	1	1	1	3	4	2	3	2	1	5	5	5	5	5	5	5	5	5	5	50	3	3	3	3	4	5	4
95	W30	1	80	3	1	3	1	1	1	3	3	1	3	2	1	3	1	1	2	76	3	2	1	2	2	3	4	3	4	3	4	5	5	5	5	10	10	5	5	5	5	60	3	4	4	4	4	5	5
96	W31	1	62	1	1	4	1	4	3	2	2	2	5	3	1	2	2	1	2	62	2	3	1	1	1	3	4	3	5	1	0	0	5	5	5	10	10	5	0	10	5	55	3	2	2	2	3	2	2
97	W33	1	77	2	1	2	1	5	3	5	3	1	1	1	1	2	3	2	2	76	3	2	1	3	2	3	4	4	6	2	1	0	5	5	5	10	5	5	0	10	5	50	3	5	5	4	3	4	4
98	W34	2	77	2	1	2	1	4	3	4	3	1	6	4	1	2	3	2	1	76	3	2	1	3	2	3	4	4	6	2	1	0	0	5	5	10	10	5	0	5	0	40	2	3	3	3	3	2	2
99	W35	1	86	3	1	2	2	5	3	4	3	2	6	4	1	1	3	1	2	82	4	1	1	4	3	3	4	4	6	2	2	0	0	0	0	5	5	0	0	5	0	15	1	1	1	1	1	2	1
100	W36	2	69	1	1	2	2	4	3	3	3	1	6	4	1	1	3	2	1	71	3	2	1	2	2	2	3	4	6	1	0	0	5	5	5	10	10	5	0	10	5	55	3	1	1	1	1	2	1
101	Y1	2	66	1	1	2	1	3	2	2	2	2	4	3	1	3	3	1	1	68	2	3	1	1	1	3	4	3	4	2	1	0	5	5	5	5	5	5	0	5	0	35	2	3	3	3	3	3	2
102	Y2	1	74	2	1	4	2	3	2	3	3	2	1	1	1	4	1	2	2	68	2	3	1	1	1	3	4	3	5	1	0	0	5	5	5	5	5	5	0	10	0	40	2	4	4	4	4	4	4
103	Y3	1	76	2	1	2	1	4	3	3	3	2	5	3	1	2	3	1	2	73	3	2	1	3	2	3	4	3	5	1	0	0	0	0	0	5	5	0	0	0	0	10	1	2	2	3	2	1	1
104	Y4	2	74	2	1	2	2	4	3	0	1	2	6	4	1	2	4	1	1	78	3	2	1	3	2	3	4	4	6	1	0	0	5	5	5	0	5	5	0	5	0	30	2	3	3	4	3	1	1
105	Y5	1	77	2	1	3	1	5	3	2	2	1	3	2	1	3	1	1	2	73	3	2	1	2	2	3	4	2	3	2	2	5	5	5	5	5	5	5	5	5	5	50	3	4	3	4	4	3	3
106	Y6	1	72	2	1	2	1	4	3	4	3	1	5	3	1	4	2	1	2	64	2	3	1	2	2	2	2	2	3	2	1	0	0	0	0	0	5	0	0	5	0	10	1	1	1	2	2	2	1
107	Y7	2	82	3	1	2	2	5	3	5	3	1	5	3	1	2	3	2	1	81	4	2	1	3	2	3	4	3	5	2	1	0	5	0	5	5	0	0	0	0	0	15	1	3	3	3	2	2	1
108	Y8	1	73	2	1	4	1	4	3	2	2	1	4	3	1	2	1	1	2	72	3	4	1	2	2	2	3	3	4	2	2	0	5	5	5	10	5	5	0	5	0	40	2	4	4	4	3	4	4
109	Y9	1	77	2	1	3	1	3	2	3	3	2	4	3	1	3	2	2	2	75	3	3	1	2	2	3	4	3	4	2	1	0	5	5	5	0	5	0	0	0	0	20	1	3	3	3	2	2	2
110	Y10	2	65	1	1	1	2	5	3	4	3	1	6	4	1	2	3	1	1	67	2	2	1	2	2	3	4	4	6	2	1	0	0	0	5	0	5	0	5	0	0	15	1	2	2	3	3	2	2
111	Y11	2	76	2	1	3	1	4	3	4	3	2	4	3	1	2	3	1	1	78	3	2	1	3	2	3	4	3	4	1	0	0	5	5	5	10	10	0	0	5	0	40	2	4	4	4	3	2	1
112	Y12	2	65	1	1	2	2	4	3	3	3	2	3	2	4	2	3	2	1	67	2	2	1	1	1	3	4	2	3	2	2	0	0	0	0	5	10	0	0	0	0	15	1	1	1	1	1	4	3
113	Y13	1	74	2	1	2	1	5	3	2	2	1	4	3	1	3	3	1	2	72	3	3	1	3	2	3	4	3	4	2	1	0	5	5	0	5	10	0	0	5	0	30	2	2	2	2	1	3	1
114	Y14	1	72	2	1	2	1	4	3	3	3	2	6	4	1	3	1	2	2	72	3	3	1	2	2	3	4	4	6	2	2	0	0	0	0	0	0	0	0	0	0	0	1	2	2	3	2	1	1
115	Y15	1	72	2	1	3	1	4	3	2	2	2	5	3	1	3	2	1	2	70	3	2	1	2	2	3	4	3	5	1	0	0	5	5	5	10	5	0	0	5	0	35	2	3	3	3	4	5	5
116	Y16	2	74	2	1	2	2	6	3	5	3	1	6	4	1	3	3	2	1	79	3	2	1	4	3	3	4	4	6	2	2	0	0	0	0	5	0	0	0	0	0	5	1	3	3	3	3	3	1
117	Y17	1	63	1	1	3	1	3	2	1	2	1	2	1	1	3	1	1	2	63	2	2	1	1	1	3	4	1	2	2	1	0	0	5	0	10	10	0	0	5	0	30	2	4	4	4	3	3	2
118	Y18	2	72	2	1	1	2	4	3	3	3	1	4	3	1	2	3	2	1	72	3	2	1	3	2	3	4	3	4	2	2	0	5	5	5	5	10	0	0	5	0	35	2	3	2	2	3	3	2
119	Y19	2	77	2	1	2	1	4	3	4	3	2	5	3	1	3	3	1	1	80	4	3	1	4	3	2	3	3	5	3	3	0	0	5	0	10	5	0	0	5	0	25	2	2	2	2	2	2	3
120	Y20	1	79	2	1	2	1	4	3	3	3	1	5	3	1	2	3	2	2	74	3	1	1	3	2	3	4	3	5	2	2	0	5	5	0	5	5	0	0	0	0	20	1	3	4	3	3	2	2
121	Y21	2	74	2	1	2	1	3	2	3	3	2	4	3	1	2	3	1	1	75	3	3	1	2	2	2	3	3	4	2	1	0	5	5	5	10	10	5	0	10	5	55	3	3	3	3	3	3	4
122	Y22	1	85	3	1	3	1	1	1	2	2	2	2	1	1	4	1	1	2	83	4	3	1	3	2	3	4	3	5	2	1	5	5	5	5	5	5	5	5	5	5	50	3	5	4	4	5	5	4
123	Y23	1	67	1	1	2	1	3	2	3	3	2	2	1	1	3	2	1	2	65	2	3	1	1	1	2	2	3	5	1	0	0	5	5	5	10	10	5	5	10	5	60	3	4	4	3	4	4	5
124	Y24	1	86	3	1	2	1	5	3	4	3	1	5	3	1	3	3	1	2	83	4	2	1	3	2	3	4	3	5	2	2	0	0	0	0	0	0	0	0	0	0	0	1	3	3	3	4	5	5
125	Y25	2	70	2	1	1	2	3	2	5	3	1	3	2	1	2	3	3	1	78	3	2	1	3	2	3	4	2	3	2	1	0	0	0	0	5	0	0	0	5	0	10	1	1	2	1	1	3	2
126	Y26	2	75	2	1	3	1	3	2	1	2	1	5	3	1	3	3	3	1	74	3	2	1	3	2	2	3	3	5	2	1	0	5	5	5	10	5	5	0	5	5	45	3	1	1	1	1	1	1
127	Y27	1	78	2	1	2	1	6	3	4	3	2	5	3	1	2	3	3	2	79	3	2	1	3	2	3	4	3	5	2	1	0	0	0	0	0	0	0	0	0	0	0	1	2	2	2	2	3	1
128	Y28	2	70	2	1	2	2	4	3	0	1	2	5	3	1	1	4	2	1	73	3	1	1	2	2	3	4	3	5	1	0	0	0	0	0	0	0	0	0	0	0	0	1	1	1	1	1	1	1
129	Y29	2	80	3	1	3	1	4	3	3	3	1	4	3	1	4	1	1	1	82	4	3	1	4	3	3	4	3	4	2	2	0	0	0	0	5	5	0	0	0	0	10	1	3	3	3	3	3	2
130	Y30	1	86	3	1	2	1	5	3	4	3	1	4	3	1	2	3	1	2	84	4	1	1	3	2	2	3	3	4	3	3	0	0	0	0	5	0	0	0	0	0	5	1	4	4	4	3	4	4
131	Y31	1	66	1	2	4	1	2	2	2	2	2	2	1	1	4	1	1	2	65	2	3	2	1	1	2	3	1	2	1	0	5	0	5	5	10	10	5	5	10	5	60	3	5	5	5	5	4	4
132	Y32	1	72	2	1	2	1	4	3	3	3	2	4	3	1	2	3	1	2	74	3	2	1	3	2	3	4	3	4	1	0	0	5	5	5	10	5	5	0	5	0	40	2	2	1	2	2	2	2
133	Y33	2	78	2	1	1	1	4	3	1	2	2	5	3	1	2	3	2	1	78	3	2	1	2	2	3	4	3	5	1	0	0	0	0	0	5	5	0	0	0	0	10	1	1	1	1	1	3	2
134	Y34	2	77	2	1	3	1	4	3	3	3	1	5	3	1	3	3	3	1	77	3	2	1	3	2	3	4	3	5	2	1	0	0	5	0	5	5	0	0	0	0	15	1	4	4	4	4	4	3
135	Y35	1	84	3	1	2	2	5	3	5	3	1	1	1	1	3	3	3	2	81	4	1	1	3	2	2	3	4	6	2	2	5	5	5	5	5	5	5	5	5	5	50	3	3	3	3	3	4	3
136	Y36	2	68	1	1	3	1	1	1	2	2	2	2	1	1	4	2	1	1	65	2	4	1	1	1	3	4	1	2	1	0	0	5	10	5	10	10	5	0	10	5	60	3	5	5	5	5	5	5
137	Y37	1	91	4	1	2	2	5	3	6	3	1	5	3	1	3	3	2	2	88	4	1	1	3	2	2	3	3	5	3	3	0	0	0	0	0	0	0	0	0	0	0	1	1	1	3	3	3	2
138	Y38	1	74	2	1	1	2	4	3	0	1	2	4	3	1	1	4	2	2	70	3	2	1	2	2	3	4	3	4	1	0	0	0	5	5	10	5	5	0	10	0	40	2	4	4	3	3	4	3
139	Y39	1	73	2	1	3	2	5	3	3	3	2	4	3	1	2	3	2	2	67	2	2	1	1	1	3	4	3	4	1	0	0	0	0	0	5	0	0	0	5	0	10	1	1	1	1	1	2	1
140	Y40	2	82	3	1	2	1	4	3	3	3	2	5	3	1	3	3	1	1	83	4	3	1	3	2	3	4	3	5	2	2	5	5	5	5	5	5	5	5	5	5	50	3	4	4	4	4	3	4
141	Y41	1	77	2	1	4	1	2	2	3	3	2	3	2	1	3	1	1	2	74	3	3	1	2	2	3	4	2	3	1	0	5	5	5	5	5	10	5	5	5	5	55	3	5	4	4	4	4	4
142	Y42	1	78	2	1	3	1	2	2	2	2	1	5	3	1	3	2	2	2	74	3	2	1	2	2	2	3	3	5	2	1	0	5	10	5	10	10	5	0	10	5	60	3	4	4	4	3	3	4
143	Y43	2	72	2	1	2	1	3	2	4	3	2	4	3	1	2	3	1	1	78	3	2	1	3	2	3	4	3	4	1	0	0	5	5	0	10	5	0	0	5	0	30	2	1	2	1	4	3	3
144	Y44	2	69	1	1	2	2	5	3	4	3	1	1	1	1	2	3	2	1	75	3	1	1	2	2	3	4	1	1	2	2	0	0	0	0	0	0	0	0	0	0	0	1	2	2	1	2	3	2
145	Y45	2	83	3	1	2	1	5	3	3	3	1	5	3	4	3	3	1	1	84	4	3	1	4	3	2	2	3	5	3	4	0	0	5	0	5	5	0	0	5	0	20	1	4	4	3	3	3	3
146	Y46	1	69	1	1	2	2	2	2	3	3	2	3	2	1	2	3	3	2	67	2	2	1	1	1	3	4	2	3	2	1	0	5	5	5	10	10	0	0	5	5	45	3	4	3	3	3	5	4
147	Y47	2	77	2	1	4	1	4	3	2	2	2	6	4	1	3	1	1	1	79	3	2	1	3	2	3	4	4	6	1	0	0	0	5	5	10	5	0	0	5	0	30	2	2	2	2	3	2	2
148	Y48	1	81	3	1	2	1	6	3	6	3	1	5	3	1	2	3	2	2	78	3	2	1	2	2	3	4	3	5	2	1	0	0	0	0	5	5	0	0	5	0	15	1	1	1	1	2	3	4
149	Y49	1	75	2	1	2	1	4	3	3	3	2	3	2	4	2	3	2	2	74	3	2	1	3	2	3	4	2	3	1	0	0	0	5	0	10	5	0	0	0	0	20	1	1	3	3	3	3	1
150	Y50	1	66	1	1	4	1	1	1	1	2	2	3	2	1	4	1	1	2	64	2	3	1	1	1	2	3	3	4	1	0	0	0	0	0	5	5	0	0	5	0	15	1	5	5	4	5	5	5
151	Y51	2	73	2	1	2	2	4	3	4	3	1	5	3	1	2	3	3	1	72	3	2	1	2	2	3	4	3	5	2	2	0	0	5	0	5	5	0	0	5	0	20	1	4	4	3	3	4	3
152	Y52	2	74	2	1	3	1	5	3	3	3	2	4	3	1	4	1	1	1	77	3	2	1	2	2	3	4	3	4	2	1	0	0	0	0	0	0	0	0	0	0	0	1	4	4	4	3	4	3
153	Y53	2	79	2	1	1	2	4	3	1	2	1	6	4	1	2	3	3	1	71	3	2	1	3	2	3	4	4	6	2	1	0	5	5	5	10	5	0	0	5	0	35	2	1	1	1	1	2	1
154	Y54	1	81	3	1	2	1	4	3	4	3	1	6	4	1	2	3	2	2	77	3	1	1	1	1	3	4	4	6	2	2	0	0	5	0	5	5	0	0	5	0	20	1	1	1	3	1	1	1
155	Y55	2	67	1	1	4	1	3	2	2	2	2	4	3	1	3	1	1	1	68	2	3	1	1	1	3	4	3	4	1	0	0	5	5	5	10	5	0	0	10	0	40	2	3	3	4	3	3	4
156	Y56	1	77	2	1	2	1	4	3	5	3	1	5	3	1	2	3	2	2	72	3	2	1	2	2	2	2	3	5	2	1	0	5	5	5	10	10	5	0	10	0	50	3	5	5	4	4	4	4
157	Y57	1	84	3	1	2	1	6	3	4	3	1	7	4	1	2	3	3	2	78	3	1	1	2	2	3	4	4	7	2	2	0	0	0	0	0	0	0	0	0	0	0	1	1	1	3	2	1	1
158	Y58	2	72	2	1	2	2	4	3	0	1	2	3	2	1	2	4	3	1	72	3	1	1	2	2	2	2	2	3	1	0	0	5	5	10	10	10	5	5	5	5	60	3	5	4	4	4	4	3
159	Y59	1	79	2	1	3	1	3	2	3	3	2	4	3	1	4	1	1	2	76	3	3	1	1	1	2	3	3	4	1	0	0	0	5	5	10	5	5	0	10	0	40	2	4	4	3	3	3	3
160	Y60	1	93	4	1	2	1	5	3	5	3	2	6	4	1	2	3	1	2	87	4	2	1	3	2	3	4	4	6	2	2	0	0	0	0	5	5	0	0	5	0	15	1	2	2	2	2	3	3
161	Y61	1	80	3	1	2	1	5	3	4	3	1	5	3	1	2	3	1	2	77	3	2	1	3	2	3	4	3	5	2	2	0	0	5	0	5	5	0	0	10	0	25	2	2	2	2	3	3	3
162	Y62	1	68	1	1	2	1	4	3	3	3	1	4	3	1	2	3	2	2	66	2	2	2	1	1	2	2	3	4	2	1	0	0	5	0	5	5	0	0	5	0	20	1	2	2	2	2	1	2
163	Y63	2	71	2	1	2	2	4	3	0	1	2	7	4	4	1	4	2	1	71	3	2	1	3	2	2	3	2	3	1	0	0	5	5	5	10	5	5	0	10	5	50	3	2	4	5	3	2	4
164	Y64	1	74	2	1	3	1	5	3	3	3	1	2	1	1	3	3	1	2	73	3	2	1	3	2	2	2	3	4	2	1	0	5	5	5	10	10	5	5	10	5	60	3	3	3	3	3	3	4
165	Y65	1	86	3	1	2	1	5	3	4	3	1	6	4	1	3	1	1	2	80	4	1	1	4	3	2	2	4	6	3	3	5	5	5	5	10	5	5	5	10	5	60	3	3	3	3	3	3	2
166	Y66	1	65	1	1	5	1	4	3	2	2	2	3	2	1	4	1	1	2	60	2	4	2	1	1	3	4	2	3	3	4	0	0	0	0	10	0	0	0	5	0	15	1	3	3	3	3	4	4
167	Y67	2	78	2	1	2	2	2	2	7	3	1	2	1	1	2	3	2	1	78	3	2	1	4	3	2	3	3	5	2	2	5	5	5	5	10	10	5	5	5	5	60	3	4	4	4	4	5	4
168	Y68	2	64	1	1	4	1	1	1	3	3	2	1	1	4	4	8	1	1	66	2	3	1	1	1	2	2	1	1	2	1	5	5	5	5	10	10	5	5	5	5	60	3	5	5	5	5	5	5
169	Y69	1	81	3	1	2	2	2	2	5	3	1	3	2	3	1	8	3	2	77	3	2	1	4	3	3	4	3	4	2	1	5	5	5	5	10	5	5	5	5	5	55	3	2	3	2	2	3	3
170	Y70	2	89	3	1	2	1	4	3	4	3	2	5	3	1	1	3	1	1	87	4	2	1	4	3	2	2	3	5	2	1	0	0	5	0	5	0	0	0	0	0	10	1	3	3	3	3	3	2
171	Y71	1	62	1	1	3	1	1	1	1	2	2	1	1	1	3	2	1	2	57	1	4	1	1	1	1	1	1	1	1	0	5	0	5	5	10	10	5	5	10	5	60	3	4	4	4	4	4	4
172	Y72	2	75	2	1	2	2	3	2	6	3	1	3	2	1	1	3	3	1	79	3	2	1	3	2	3	4	2	3	3	3	0	0	0	0	10	10	0	0	0	0	20	1	2	1	2	2	2	1
173	Y73	1	74	2	1	2	1	3	2	3	3	1	3	2	1	4	3	2	2	68	2	2	1	1	1	2	3	2	3	1	0	0	0	5	5	10	5	5	0	10	0	40	2	4	4	3	3	3	2
174	Y74	1	78	2	1	3	1	4	3	3	3	1	4	3	1	4	1	1	2	77	3	2	1	3	2	3	4	3	4	2	1	0	5	5	5	10	10	5	5	10	5	60	3	3	3	3	3	2	2
175	Y75	2	84	3	1	2	1	5	3	4	3	2	5	3	1	2	3	1	1	84	4	2	1	5	3	2	2	3	5	2	2	0	0	0	0	19	5	0	0	0	0	24	2	1	1	1	2	1	1
176	Y76	2	74	2	1	2	1	4	3	3	3	2	5	3	1	2	3	2	1	77	3	3	1	4	3	3	4	3	5	2	1	0	0	0	5	10	10	0	0	5	0	30	2	3	4	4	3	3	4
177	Y77	1	69	1	1	3	1	3	2	4	3	1	5	3	1	3	3	3	2	64	2	2	1	1	1	2	2	3	5	2	2	0	5	5	5	10	10	0	0	10	0	45	3	2	1	2	2	2	1
178	Y78	2	67	1	1	3	1	3	2	2	2	1	2	1	3	3	1	1	1	68	2	4	1	1	1	2	2	1	2	2	2	0	5	5	5	10	10	5	0	10	10	60	3	5	5	4	4	4	4
179	Y79	1	75	2	1	3	1	1	1	2	2	1	4	3	1	4	3	1	2	71	3	2	1	1	1	2	3	3	4	2	1	0	5	5	5	10	5	0	0	5	5	40	2	2	1	2	2	3	2
180	Y80	1	88	3	1	2	1	1	1	3	3	1	1	1	1	2	3	1	2	86	4	1	1	5	3	2	2	4	7	2	2	5	5	5	5	10	5	5	5	5	5	55	3	5	5	5	5	4	5
181	Y81	2	80	3	1	2	2	3	2	3	3	2	2	1	1	1	3	3	1	81	4	2	1	5	3	3	4	3	5	1	0	5	5	5	5	10	5	5	5	10	5	60	3	4	4	4	4	4	4
182	Y82	2	66	1	1	3	1	3	2	3	3	1	3	2	1	2	3	2	1	67	2	2	1	3	2	3	4	2	3	2	1	0	0	0	0	5	0	0	0	0	0	5	1	1	1	3	3	2	2
183	Y83	1	77	2	1	2	2	3	2	5	3	1	2	1	1	2	3	3	2	75	3	3	1	3	2	2	2	3	5	2	1	5	0	5	10	10	10	5	0	10	5	60	3	4	4	4	5	5	4
184	Y84	2	79	2	1	2	2	4	3	4	3	1	4	3	1	2	3	2	1	80	4	2	1	4	3	1	1	3	4	3	4	0	5	5	5	10	10	5	0	10	5	55	3	2	1	2	2	1	2
185	Y85	1	69	1	1	5	1	3	2	1	2	2	4	3	1	4	1	1	2	67	2	3	1	1	1	3	4	3	4	1	0	0	0	5	5	10	10	5	0	10	0	45	3	4	3	4	4	3	4
186	Y86	1	76	2	1	3	1	5	3	2	2	1	3	2	1	3	2	1	2	76	3	2	1	2	2	2	2	2	3	2	1	0	5	5	5	10	5	5	0	10	10	55	3	4	4	4	4	4	4
187	Y87	1	88	3	1	3	2	5	3	4	3	1	7	4	1	2	3	2	2	84	4	2	1	4	3	2	3	4	7	2	2	0	0	0	0	5	0	0	0	0	0	5	1	3	2	3	3	1	1
188	Y88	1	73	2	1	4	1	4	3	3	3	1	4	3	1	3	2	2	2	72	3	2	1	2	2	3	4	3	4	1	0	0	0	5	0	10	5	0	0	5	0	25	2	2	2	2	2	3	2
189	Y89	2	81	3	1	2	2	5	3	2	2	1	6	4	1	1	3	3	1	81	4	1	1	3	2	2	3	4	6	2	1	0	0	0	0	5	5	0	0	5	0	15	1	2	1	1	2	3	1
190	Y90	2	72	2	1	4	1	4	3	2	2	2	3	2	1	4	8	1	1	73	3	4	1	3	2	3	4	2	3	1	0	0	0	5	0	10	10	0	0	5	0	30	2	2	2	2	2	1	2
191	Y91	1	71	2	1	2	2	4	3	4	3	1	4	3	1	2	3	2	2	72	3	2	1	2	2	2	2	3	4	3	3	0	0	0	0	5	5	0	0	5	0	15	1	1	1	2	1	2	1
192	Y92	1	76	2	1	5	1	3	2	2	2	2	3	2	1	3	2	1	2	74	3	2	1	2	2	3	4	2	3	1	0	5	5	5	5	10	5	5	5	10	5	60	3	4	4	4	4	5	4
193	Y93	1	82	3	1	2	1	3	2	4	3	1	2	1	1	2	3	1	2	80	4	3	1	4	3	2	2	3	5	2	2	5	5	5	5	10	5	5	5	10	5	60	3	4	5	5	4	4	5
194	Y94	1	79	2	1	4	1	4	3	3	3	1	3	2	1	4	1	1	2	74	3	4	2	1	1	3	4	2	3	1	0	0	0	0	0	10	5	0	0	5	0	20	1	2	1	1	2	3	1
195	Y95	2	82	3	1	2	2	6	3	4	3	2	5	3	1	1	3	3	1	82	4	1	1	4	3	3	4	3	5	2	1	0	0	0	0	5	5	0	0	0	0	10	1	2	1	1	2	3	1
196	Y96	2	72	2	1	2	1	5	3	2	2	1	4	3	1	4	1	1	1	74	3	3	1	3	2	3	4	3	4	3	3	0	0	0	0	5	0	0	0	0	0	5	1	2	1	1	2	3	1
197	Y97	2	74	2	1	3	1	5	3	3	3	1	3	2	1	3	2	1	1	76	3	4	1	2	2	2	3	2	3	2	1	0	5	5	5	10	10	5	5	10	5	60	3	4	4	4	5	3	3
198	Y98	1	62	1	1	3	1	4	3	2	2	1	1	1	1	3	2	1	2	59	1	3	1	1	1	3	4	1	1	1	0	0	5	5	5	10	5	5	0	10	0	45	3	3	3	3	3	3	2
199	Y99	1	77	2	1	2	2	4	3	3	3	2	5	3	1	2	3	2	2	73	3	2	1	1	1	2	3	3	5	1	0	0	5	5	5	10	10	5	0	10	5	55	3	2	1	2	1	3	3
200	Y100	2	87	3	1	2	2	6	3	4	3	1	7	4	1	2	3	3	1	88	4	2	1	4	3	2	2	4	7	3	3	5	5	5	5	5	5	5	5	5	5	50	3	3	3	4	4	4	4
201	Y101	1	72	2	1	2	2	4	3	3	3	2	4	3	1	2	3	2	2	70	3	1	1	2	2	2	3	3	4	1	0	0	5	5	5	10	10	5	0	10	5	55	3	4	4	4	4	4	3
202	Y102	2	69	1	1	3	1	5	3	2	2	1	4	3	1	3	2	1	1	70	3	4	1	2	2	3	4	3	4	2	1	0	0	0	0	5	5	0	0	0	0	10	1	2	3	3	2	2	3
203	Y103	2	66	1	1	3	1	4	3	4	3	2	3	2	1	2	3	2	1	68	2	2	1	1	1	3	4	2	3	1	0	0	0	0	0	5	0	0	0	5	0	10	1	1	1	1	1	3	2
204	Y104	1	87	3	1	2	2	5	3	3	3	1	7	4	1	2	3	2	2	84	4	1	1	4	3	2	2	4	7	2	2	0	0	0	0	0	0	0	0	0	0	0	1	2	2	2	2	3	3
205	Y105	2	78	2	1	2	1	3	2	2	2	2	1	1	1	3	3	1	1	77	3	2	1	3	2	2	3	4	6	1	0	0	5	5	5	10	10	5	0	10	5	55	3	3	3	3	3	2	2
206	Y106	1	72	2	1	4	1	3	2	1	2	2	3	2	1	3	2	1	2	70	3	2	1	2	2	3	4	2	3	1	0	0	0	5	0	10	10	5	0	5	0	35	2	3	3	4	3	3	4
207	Y107	1	81	3	1	2	2	5	3	2	2	2	5	3	1	1	3	2	2	75	3	2	1	2	2	3	4	3	5	1	0	0	0	5	0	10	5	0	0	10	0	30	2	3	3	2	3	2	3
208	Y108	2	71	2	1	2	2	2	2	3	3	1	2	1	1	2	3	2	1	76	3	2	1	4	3	2	2	1	2	2	1	0	0	0	0	5	5	0	0	5	0	15	1	4	4	4	4	4	4
209	Y109	2	75	2	1	1	2	4	3	4	3	2	4	3	1	2	3	2	1	77	3	2	1	4	3	3	4	3	4	1	0	0	0	5	0	10	10	5	0	10	0	40	2	3	5	3	3	1	2
210	Y110	1	94	4	1	2	1	6	3	5	3	1	7	4	1	2	3	1	2	88	4	1	1	4	3	2	2	4	7	3	3	0	0	0	5	10	5	0	0	5	0	25	2	2	2	2	2	2	2
211	Y111	2	76	2	1	2	1	3	2	3	3	1	3	2	1	2	3	2	1	75	3	3	1	3	2	2	3	3	4	2	1	0	5	5	5	10	10	5	0	10	5	55	3	4	4	4	5	4	4
212	Y112	2	67	1	1	4	1	4	3	1	2	2	7	4	1	4	2	1	1	68	2	4	1	1	1	3	4	1	1	1	0	0	0	0	0	5	5	0	0	0	0	10	1	1	1	1	1	2	1
213	Y113	2	67	1	1	2	1	1	1	1	2	2	3	2	1	3	2	1	1	70	3	3	1	3	2	3	4	2	3	1	0	5	5	5	5	10	5	5	5	5	5	55	3	5	5	5	5	4	4
214	Y114	1	82	3	1	2	2	5	3	3	3	1	6	4	1	2	3	3	2	79	3	2	1	2	2	3	4	4	6	2	2	0	0	0	0	5	0	0	0	0	0	5	1	2	2	3	3	2	2
215	Y115	1	63	1	1	4	1	1	1	2	2	1	3	2	4	3	2	1	2	57	1	4	1	1	1	3	4	2	3	1	0	0	0	0	0	5	5	0	0	0	0	10	1	2	1	2	2	4	2
216	Y116	1	78	2	1	3	2	4	3	3	3	1	1	1	1	2	3	2	2	75	3	2	1	3	2	3	4	1	1	2	1	0	0	10	5	10	10	5	0	10	0	50	3	4	3	4	4	3	3
217	Y117	2	76	2	1	3	1	5	3	3	3	1	6	4	1	3	2	1	1	77	3	3	1	4	3	2	3	4	6	2	2	0	0	5	0	10	5	0	0	5	0	25	2	2	1	3	2	3	1
218	Y118	1	74	2	1	4	1	5	3	2	2	1	6	4	1	4	1	1	2	70	3	4	1	3	2	2	3	4	6	2	1	0	0	5	5	10	10	5	0	10	0	45	3	4	3	4	4	4	4
219	Y119	2	84	3	1	1	1	6	3	4	3	1	6	4	1	2	3	1	1	84	4	2	1	4	3	1	1	4	6	2	2	0	0	0	0	0	0	0	0	0	0	0	1	3	2	3	2	2	2
220	Y120	1	75	2	1	2	1	4	3	3	3	2	1	1	1	2	3	2	2	72	3	2	1	4	3	2	2	1	1	2	2	0	5	5	5	10	10	5	0	10	10	60	3	1	1	1	1	2	1
221	Y121	1	71	2	1	2	2	4	3	0	1	2	4	3	1	1	4	3	2	69	2	1	1	1	1	3	4	3	4	1	0	0	5	5	5	10	10	5	0	10	5	55	3	1	1	1	2	3	2
222	Y122	2	74	2	1	1	2	6	3	4	3	1	4	3	1	1	8	2	1	76	3	2	1	3	2	3	4	3	4	2	1	0	0	0	0	10	5	0	0	5	0	20	1	1	1	2	2	3	3
223	Y123	1	78	2	1	3	1	4	3	3	3	1	1	1	1	4	1	1	2	70	3	3	1	2	2	2	3	4	7	1	0	0	0	5	5	10	10	5	0	10	0	45	3	5	4	3	4	4	2
224	Y124	2	90	4	1	2	2	1	1	6	3	1	1	1	1	2	3	3	1	90	5	2	1	4	3	1	1	4	6	3	3	0	0	5	5	10	5	0	0	10	0	35	2	4	5	4	4	4	4
225	Y125	1	75	2	1	2	1	1	1	2	2	2	3	2	1	3	3	1	2	70	3	2	1	2	2	3	4	3	4	1	0	0	0	5	5	10	5	5	0	10	0	40	2	5	5	5	5	5	5
226	Y126	1	87	3	1	2	2	5	3	4	3	1	5	3	1	2	3	3	2	86	4	1	1	4	3	2	2	3	5	2	2	0	0	0	0	5	5	0	0	0	0	10	1	5	5	5	3	4	3
227	Y127	1	78	2	1	3	1	4	3	3	3	1	6	4	1	2	3	1	2	75	3	2	1	3	2	2	3	2	3	2	1	0	5	5	5	10	5	5	0	10	5	50	3	2	1	1	1	2	1
228	Y128	2	83	3	1	2	2	5	3	4	3	1	7	4	1	2	3	1	1	83	4	2	1	4	3	2	3	4	7	2	2	0	0	0	5	10	5	0	0	10	0	30	2	1	1	2	3	3	3
229	Y129	1	73	2	1	1	2	5	3	4	3	2	6	4	1	2	3	2	2	72	3	2	1	3	2	3	4	4	6	1	0	5	5	5	5	5	5	5	5	5	5	50	3	2	2	2	3	2	2
230	Y130	1	77	2	1	4	1	4	3	3	3	1	5	3	1	3	1	1	2	76	3	3	1	3	2	3	4	3	5	2	1	0	0	5	0	10	5	0	0	5	0	25	2	3	3	4	4	5	4
231	Y131	2	73	2	1	3	1	3	2	2	2	2	4	3	1	3	2	1	1	74	3	2	1	2	2	2	2	3	4	1	0	0	5	5	5	10	10	5	0	10	10	60	3	4	3	4	4	4	4
232	Y132	1	68	1	1	2	1	4	3	4	3	1	3	2	1	3	3	3	2	64	2	2	1	2	2	2	3	2	3	2	1	0	5	5	5	10	10	5	5	10	5	60	3	4	3	3	3	4	3
233	K1	2	69	1	1	2	1	3	2	2	2	1	3	2	1	2	3	2	1	66	2	2	1	3	2	1	1	1	2	2	1	0	0	5	5	10	10	5	5	10	10	60	3	4	4	4	4	4	4
234	K2	2	75	2	1	2	2	5	3	4	3	1	7	4	1	1	3	2	1	75	3	3	1	5	3	3	4	4	7	2	2	0	0	0	0	0	0	0	0	0	0	0	1	1	1	2	3	2	1
235	K3	2	70	2	1	3	1	2	2	3	3	1	1	1	4	3	3	2	1	70	3	3	1	4	3	3	4	4	6	2	2	5	5	5	5	5	5	5	5	5	5	50	3	4	4	4	4	5	4
236	K4	1	68	1	1	4	1	1	1	2	2	1	1	1	1	4	1	1	2	65	2	5	1	3	2	2	2	4	6	2	1	0	5	5	5	10	10	5	5	10	5	60	3	4	4	4	4	3	4
237	K5	2	65	1	1	2	2	1	1	3	3	1	3	2	1	2	3	2	1	65	2	3	1	2	2	1	1	2	3	2	1	0	0	5	5	10	10	5	5	10	5	55	3	4	4	4	4	3	1
238	K6	1	77	2	1	4	1	5	3	2	2	2	4	3	1	4	2	1	2	75	3	2	2	4	3	2	2	3	4	1	0	0	5	5	5	10	10	5	5	10	5	60	3	3	2	3	3	3	3
239	K7	2	68	1	1	2	1	2	2	2	2	2	2	1	1	2	3	2	1	66	2	3	1	2	2	3	4	1	2	1	0	5	5	5	5	10	5	5	5	5	5	55	3	5	4	5	5	4	4
240	K8	2	67	1	1	2	1	4	3	2	2	2	3	2	1	2	3	1	1	64	2	2	1	1	1	3	4	2	3	2	1	0	0	5	5	10	10	5	0	10	0	45	3	3	4	4	3	5	4
241	K9	1	69	1	1	3	1	5	3	2	2	1	3	2	1	3	2	1	2	67	2	3	1	2	2	3	4	1	2	2	1	0	0	0	0	5	5	0	0	5	0	15	1	3	3	4	3	3	2
242	K10	1	71	2	1	2	1	5	3	3	3	2	4	3	1	2	3	2	2	69	2	1	1	3	2	3	4	3	4	1	0	0	0	0	0	5	5	0	0	0	0	10	1	2	3	2	2	2	3
243	K11	2	75	2	1	3	1	4	3	3	3	1	5	3	1	4	1	1	1	76	3	5	1	3	2	2	3	3	5	2	2	0	0	5	5	10	10	0	0	10	0	40	2	3	3	3	3	3	3
244	K12	1	65	1	1	2	1	3	2	4	3	1	4	3	1	4	3	1	2	64	2	2	1	1	1	2	3	3	4	1	0	0	0	5	5	10	5	5	0	10	10	50	3	3	3	3	3	4	4
245	K13	2	79	2	1	1	2	6	3	3	3	2	7	4	1	2	4	2	1	80	4	2	1	4	3	3	4	4	7	2	1	0	0	0	0	5	5	0	0	0	0	10	1	4	2	2	3	3	3
246	K14	1	71	2	1	4	1	3	2	2	2	1	1	1	1	3	2	1	2	65	2	3	1	2	2	2	3	4	6	1	0	5	0	5	5	10	10	5	0	10	10	60	3	4	4	4	4	4	4
247	K15	2	73	2	1	2	2	4	3	2	2	2	4	3	1	2	3	1	1	75	3	1	1	3	2	3	4	3	4	1	0	0	0	5	5	5	5	0	0	5	0	25	2	1	1	1	2	1	1
248	K16	2	70	2	1	2	1	3	2	4	3	1	3	2	1	2	3	2	1	73	3	2	1	3	2	3	4	2	3	2	1	0	0	5	5	10	10	5	0	10	0	45	3	2	2	2	2	2	1
249	K17	1	67	1	1	2	2	4	3	0	1	2	4	3	1	1	4	2	2	62	2	1	1	1	1	2	3	3	4	1	0	0	0	5	5	10	10	5	5	10	5	55	3	4	4	4	4	4	4
250	K18	1	69	1	1	3	1	3	2	1	2	1	2	1	1	3	2	1	2	65	2	2	1	2	2	2	2	1	2	1	0	0	5	5	5	10	10	5	0	10	5	55	3	4	4	4	4	4	4
251	K19	2	77	2	1	2	2	4	3	4	3	1	6	4	1	2	3	2	1	79	3	2	1	4	3	3	4	4	6	2	1	0	0	5	5	10	5	0	0	5	0	30	2	2	2	2	3	3	3
252	K20	1	69	1	1	2	1	2	2	1	2	1	3	2	1	3	2	1	2	67	2	2	1	1	1	2	3	2	3	2	1	0	0	5	5	10	10	5	5	10	5	55	3	2	2	2	2	3	1
253	K21	1	74	2	1	3	1	4	3	1	2	2	4	3	1	3	2	1	2	74	3	2	1	3	2	3	4	3	4	1	0	0	0	0	0	0	0	0	0	5	0	5	1	4	4	4	4	4	4
254	K22	2	85	3	1	2	2	5	3	3	3	1	6	4	1	2	3	2	1	86	4	2	1	4	3	2	3	4	6	2	2	5	5	5	5	5	5	5	5	5	5	50	3	3	3	3	3	3	3
255	K23	1	67	1	1	5	1	1	1	2	2	2	3	2	1	4	1	1	2	65	2	3	1	1	1	2	3	2	3	1	0	0	0	5	5	10	10	5	0	10	5	50	3	4	4	4	4	3	4
256	K24	1	87	3	1	2	2	6	3	3	3	1	5	3	1	2	3	2	2	84	4	1	1	4	3	2	3	3	5	2	1	0	0	0	0	5	5	0	0	0	0	10	1	3	3	3	3	2	3
257	K25	2	84	3	1	1	2	5	3	5	3	1	6	4	1	2	3	3	1	85	4	2	1	4	3	2	3	3	5	3	3	0	0	0	0	10	5	0	0	5	0	20	1	5	5	5	4	3	4
258	K26	1	75	2	1	2	1	2	2	3	3	1	2	1	1	4	3	1	2	70	3	2	1	3	2	2	3	3	5	1	0	0	5	5	5	10	10	5	0	10	10	60	3	5	4	5	4	4	4
259	K27	2	64	1	1	2	1	1	1	3	3	2	2	1	1	2	3	2	1	67	2	2	1	3	2	2	3	1	2	1	0	0	0	5	5	10	10	5	5	10	5	55	3	2	2	2	3	2	3
260	K28	2	76	2	1	2	2	4	3	4	3	1	3	2	1	2	3	2	1	74	3	3	1	2	2	3	4	2	3	1	0	0	0	0	0	5	5	0	0	5	0	15	1	2	2	2	1	3	3
261	K29	2	73	2	1	3	1	3	2	1	2	1	4	3	1	3	2	1	1	75	3	4	1	3	2	3	4	3	4	1	0	5	5	5	5	10	5	5	5	5	5	55	3	4	4	5	5	4	4
262	K30	2	80	3	1	2	2	5	3	3	3	2	6	4	1	1	8	2	1	80	4	2	1	4	3	3	4	4	6	3	3	0	0	0	0	0	0	0	0	0	0	0	1	1	1	1	1	1	1
263	K31	1	67	1	1	4	2	4	3	2	2	1	2	1	1	3	2	2	2	66	2	2	1	1	1	2	3	1	2	2	1	0	0	5	5	10	10	5	0	10	10	55	3	3	2	3	3	3	2
264	K32	2	77	2	1	2	1	4	3	2	2	1	5	3	1	3	2	1	1	80	4	3	1	4	3	3	4	3	5	2	1	0	0	5	0	10	10	5	0	10	0	40	2	1	1	1	1	2	1
265	K33	1	78	2	1	2	2	4	3	5	3	1	7	4	1	1	3	2	2	76	3	2	1	3	2	2	2	4	7	2	1	0	0	5	5	10	10	5	0	10	5	50	3	4	4	3	4	3	4
266	K34	2	76	2	1	3	1	3	2	3	3	1	3	2	1	4	2	1	1	79	3	4	1	4	3	2	3	2	3	2	2	0	0	5	5	10	5	5	0	10	0	40	2	1	1	1	1	2	2
267	K35	2	68	1	2	2	2	3	2	1	2	1	4	3	1	2	3	1	1	69	2	2	1	2	2	3	4	3	4	1	0	0	0	5	5	10	10	5	0	5	0	40	2	3	3	3	3	4	4
268	K36	1	70	2	1	2	1	3	2	3	3	2	1	1	1	4	1	1	2	70	3	2	1	2	2	2	3	3	5	1	0	0	0	5	5	10	10	5	0	10	10	55	3	4	5	4	5	4	4
269	K37	1	80	3	1	2	1	4	3	4	3	1	6	4	1	2	3	1	2	76	3	2	1	4	3	3	4	4	6	2	2	0	0	0	0	5	0	0	0	5	0	10	1	3	2	2	3	3	2
270	K38	1	75	2	1	2	1	5	3	3	3	1	4	3	1	2	3	2	2	74	3	1	1	2	2	3	4	3	4	2	1	0	0	0	0	0	0	0	0	0	0	0	1	4	4	4	4	3	5
271	K39	2	72	2	1	2	2	2	2	4	3	1	2	1	1	2	3	2	1	69	2	2	1	3	2	2	2	1	2	2	1	0	0	5	5	10	10	5	0	5	0	40	2	2	2	2	1	3	2
272	K40	2	79	2	1	2	1	5	3	4	3	1	5	3	1	2	3	2	1	82	4	3	1	4	3	3	4	3	5	2	1	0	0	0	0	5	5	0	0	5	0	15	1	3	3	3	3	3	3
273	K41	2	75	2	1	2	1	4	3	3	3	2	5	3	1	2	3	1	1	76	3	2	1	3	2	3	4	3	5	2	1	0	0	0	0	10	5	0	0	5	0	20	1	2	2	2	2	4	2
274	K42	2	68	1	1	3	1	1	1	2	2	2	3	2	1	4	2	1	1	68	2	4	1	2	2	2	2	2	3	2	1	0	0	5	5	10	10	5	5	10	10	60	3	4	4	4	4	4	3
275	K43	2	86	3	1	1	2	5	3	4	3	1	6	4	1	2	3	3	1	86	4	2	1	5	3	2	2	4	6	3	3	0	0	5	0	5	5	0	0	5	0	20	1	1	1	2	2	4	1
276	K44	1	78	2	1	4	1	1	1	2	2	1	2	1	1	4	1	1	2	75	3	3	1	4	3	1	1	4	6	1	0	5	5	5	5	10	10	5	0	10	5	60	3	5	4	5	5	5	4
277	K45	1	69	1	1	4	2	4	3	4	3	1	4	3	1	2	3	2	2	65	2	2	1	1	1	2	2	3	4	1	0	0	0	5	0	5	5	0	0	5	5	25	2	2	2	2	2	2	2
278	K46	2	70	2	1	2	2	1	1	2	2	2	3	2	1	1	4	3	1	72	3	2	1	1	1	3	4	2	3	1	0	5	5	5	5	5	5	5	5	5	5	50	3	2	2	2	3	3	2
279	K47	1	63	1	1	2	1	4	3	2	2	1	5	3	1	2	3	2	2	60	2	2	1	1	1	2	3	2	3	1	0	0	0	0	0	5	5	0	0	5	0	15	1	1	1	1	1	2	1
280	K48	2	74	2	1	2	1	4	3	3	3	2	5	3	1	2	3	1	1	76	3	3	1	3	2	3	4	3	5	1	0	0	0	5	5	10	10	0	0	10	0	40	2	1	1	1	1	3	1
281	K49	1	70	2	1	4	1	6	3	2	2	2	5	3	1	4	1	1	2	66	2	2	1	2	2	3	4	3	5	2	1	0	0	0	0	10	5	0	0	5	0	20	1	3	3	4	2	4	2
282	K50	2	76	2	1	1	2	6	3	2	2	1	6	4	1	1	8	2	1	77	3	2	1	5	3	2	2	4	6	2	2	0	0	5	0	10	5	0	0	10	0	30	2	2	3	3	3	3	3
283	K51	2	80	3	1	1	2	3	2	5	3	1	5	3	1	2	3	2	1	81	4	2	1	4	3	3	4	3	5	2	2	0	0	5	0	5	5	0	0	5	0	20	1	3	3	3	2	4	4
284	K52	2	67	1	1	5	1	1	1	1	2	2	3	2	1	4	2	1	1	68	2	5	1	2	2	2	2	2	3	1	0	5	0	10	5	10	10	5	0	10	5	60	3	5	5	5	5	5	5
285	K53	2	69	1	1	2	2	4	3	3	3	2	4	3	1	2	3	2	1	70	3	2	1	3	2	2	2	3	4	1	0	0	5	10	5	10	10	5	0	10	5	60	3	2	2	2	2	3	2
286	K54	1	78	2	1	1	2	4	3	4	3	1	7	4	1	2	8	2	2	76	3	2	1	4	3	3	4	4	7	2	1	0	0	0	0	10	5	0	0	5	0	20	1	4	3	4	3	3	3
287	K55	1	69	1	1	2	1	3	2	3	3	1	1	1	1	2	3	1	2	66	2	2	1	1	1	3	4	1	1	1	0	0	0	5	5	10	10	5	0	10	0	45	3	3	3	3	3	3	4
288	K56	2	71	2	1	2	2	4	3	2	2	1	4	3	1	1	3	3	1	72	3	2	1	3	2	3	4	3	4	1	0	0	0	5	0	5	10	0	0	10	0	30	2	5	5	5	5	5	5
289	K57	1	76	2	1	1	1	5	3	4	3	1	5	3	1	2	3	1	2	75	3	2	1	4	3	3	4	3	5	2	1	0	0	0	0	5	0	0	0	0	0	5	1	3	3	3	3	5	4
290	K58	1	74	2	1	2	1	4	3	3	3	1	4	3	1	2	3	1	2	70	3	2	1	4	3	3	4	3	4	2	2	0	0	0	0	0	0	0	0	0	0	0	1	3	2	2	2	3	2
291	K59	2	71	2	1	2	2	4	3	4	3	1	3	2	1	2	3	2	1	75	3	2	1	4	3	2	3	2	3	2	2	0	0	0	0	10	10	0	0	5	0	25	2	1	1	2	1	3	2
292	K60	1	73	2	1	5	1	1	1	2	2	2	3	2	1	4	1	1	2	68	2	3	1	2	2	3	4	3	4	2	1	5	5	5	5	5	5	5	5	5	5	50	3	4	4	4	4	4	4
293	K61	2	77	2	1	2	2	6	3	3	3	1	5	3	1	2	3	2	1	78	3	2	1	4	3	2	3	3	5	2	1	0	0	0	0	0	0	0	0	5	0	5	1	3	3	3	3	4	3
294	K62	1	74	2	1	3	1	5	3	2	2	1	5	3	1	3	2	1	2	72	3	2	1	3	2	3	4	3	5	1	0	0	0	0	0	0	0	0	0	5	0	5	1	1	1	1	1	1	1
295	K63	2	69	1	1	2	2	3	2	5	3	1	3	2	3	2	3	1	1	71	3	2	1	3	2	3	4	2	3	1	0	0	0	0	0	5	5	0	0	5	0	15	1	5	4	4	4	3	3
296	K64	2	65	1	1	2	2	4	3	3	3	1	2	1	1	1	3	2	1	66	2	2	1	3	2	2	3	1	2	1	0	0	0	5	5	10	10	5	0	10	10	55	3	1	1	1	1	2	1
297	K65	2	69	1	1	3	1	4	3	1	2	2	4	3	1	4	1	1	1	74	3	4	1	3	2	3	4	3	4	1	0	0	0	0	0	0	0	0	0	0	0	0	1	2	2	2	1	2	2
298	K66	1	77	2	1	2	2	6	3	4	3	2	6	4	1	1	3	3	2	75	3	1	1	4	3	3	4	4	6	2	2	0	0	0	0	0	0	0	0	0	0	0	1	1	1	1	1	2	2
299	K67	2	80	3	1	2	1	5	3	3	3	1	4	3	1	2	3	1	1	84	4	2	1	4	3	2	2	3	4	3	3	0	0	0	0	5	0	0	0	0	0	5	1	1	1	1	1	2	1
300	K68	1	70	2	1	3	2	1	1	3	3	1	1	1	1	2	3	1	2	68	2	2	1	1	1	3	4	1	1	1	0	0	0	10	5	10	10	5	0	10	5	55	3	5	5	5	5	5	5
301	K69	2	73	2	1	1	2	5	3	3	3	1	6	4	1	1	3	1	1	75	3	3	1	4	3	3	4	4	6	2	2	5	5	5	5	10	5	5	5	5	5	55	3	2	3	3	3	2	3
302	K70	1	76	2	1	4	1	1	1	2	2	2	3	2	1	4	1	1	2	72	3	4	1	2	2	3	4	3	4	1	0	5	5	5	5	5	5	5	5	5	5	50	3	4	4	4	4	4	4
303	K71	2	90	4	1	1	1	6	3	6	3	1	6	4	1	2	3	1	1	90	5	2	1	5	3	1	1	4	6	3	4	0	0	0	0	10	5	0	0	5	0	20	1	2	1	2	2	4	3
304	K72	1	75	2	1	3	1	3	2	3	3	1	3	2	1	3	2	1	2	72	3	3	1	2	2	3	4	2	3	2	1	5	5	5	5	10	5	5	5	10	5	60	3	4	4	4	4	4	4
305	K73	2	61	1	1	5	1	1	1	1	2	1	2	1	1	4	2	1	1	68	2	4	1	2	2	3	4	1	2	1	0	0	5	5	5	10	10	5	5	10	5	60	3	5	5	5	5	5	5
306	K74	1	73	2	1	2	2	4	3	3	3	1	2	1	1	2	3	1	2	70	3	2	1	2	2	2	2	3	5	1	0	0	0	10	5	10	10	5	0	10	10	60	3	3	4	4	4	3	4
307	K75	2	70	2	1	2	1	4	3	2	2	2	4	3	1	3	2	1	1	71	3	3	1	2	2	3	4	3	4	1	0	0	0	5	0	10	10	5	0	5	0	35	2	3	3	3	3	3	3
308	K76	1	79	2	1	1	2	6	3	4	3	1	7	4	1	1	8	3	2	76	3	1	1	4	3	3	4	4	6	2	1	0	0	0	0	0	0	0	0	0	0	0	1	2	2	2	2	2	2
309	K77	2	67	1	1	3	2	4	3	3	3	1	1	1	1	2	8	2	1	68	2	4	1	1	1	2	2	1	1	2	1	0	5	10	5	10	10	5	0	10	5	60	3	5	4	4	4	4	4
310	K78	2	69	1	1	3	1	4	3	2	2	1	4	3	1	4	3	1	1	70	3	3	1	3	2	2	2	4	6	1	0	0	0	0	0	0	0	0	0	0	0	0	1	2	2	2	2	2	2
311	K79	2	76	2	2	2	1	4	3	3	3	1	4	3	1	3	3	1	1	78	3	4	1	4	3	2	2	3	4	2	2	0	0	5	5	10	5	0	0	5	0	30	2	3	2	3	2	3	2
312	K80	1	84	3	1	2	2	2	2	3	3	2	2	1	1	2	3	2	2	80	4	2	1	4	3	2	2	3	5	2	2	5	5	5	5	5	5	5	5	5	5	50	3	5	4	5	5	4	4
313	K81	1	75	2	1	2	2	1	1	4	3	1	3	2	1	2	3	2	2	71	3	2	1	2	2	2	3	3	4	1	0	0	0	5	0	5	5	0	0	5	0	20	1	4	4	4	4	4	4
314	K82	2	68	1	1	5	1	3	2	1	2	2	2	1	1	4	2	1	1	70	3	4	1	1	1	3	4	2	3	1	0	0	5	5	5	10	10	5	5	10	5	60	3	3	4	4	3	3	4
315	K83	2	74	2	1	2	2	5	3	4	3	2	5	3	1	2	3	2	1	76	3	2	1	4	3	3	4	3	5	2	1	0	0	0	0	0	0	0	0	5	0	5	1	3	2	2	2	3	3
316	K84	2	70	2	1	1	1	4	3	3	3	1	7	4	1	2	3	1	1	74	3	2	1	3	2	2	3	1	1	2	1	0	0	0	0	0	0	0	0	0	0	0	1	1	1	1	1	2	2
317	K85	2	80	3	1	2	1	5	3	2	2	1	5	3	1	2	3	2	1	79	3	2	1	4	3	3	4	1	2	2	2	0	0	0	0	5	5	5	0	5	0	20	1	4	4	4	5	4	4
318	K86	1	72	2	1	4	1	4	3	2	2	2	4	3	1	3	2	1	2	67	2	4	1	1	1	3	4	3	4	1	0	0	0	5	5	10	5	0	0	5	0	30	2	4	4	4	4	3	4
319	K87	1	75	2	1	2	2	5	3	4	3	1	3	2	1	2	3	2	2	68	2	2	1	4	3	3	4	2	3	2	2	0	0	0	0	0	0	0	0	0	0	0	1	2	2	2	2	2	2
320	K88	2	74	2	1	2	2	4	3	0	1	2	4	3	1	1	4	1	1	74	3	3	1	3	2	3	4	3	4	1	0	0	0	0	0	5	5	0	0	5	5	20	1	1	1	2	2	3	3
321	K89	1	72	2	1	3	1	2	2	0	1	2	3	2	1	1	4	1	2	69	2	2	1	3	2	3	4	3	4	1	0	0	0	0	0	0	0	0	0	0	0	0	1	4	4	4	5	4	4
322	K90	2	84	3	1	2	2	6	3	4	3	1	6	4	1	2	3	2	1	85	4	2	1	5	3	2	2	4	6	2	2	0	0	0	0	5	5	0	0	0	0	10	1	4	4	4	4	3	5
323	K91	1	72	2	1	4	1	4	3	2	2	2	7	4	4	3	8	1	2	69	2	3	1	1	1	3	4	1	1	1	0	0	0	0	0	10	10	0	0	5	0	25	2	1	1	1	1	3	2
324	K92	2	78	2	2	2	2	5	3	4	3	1	1	1	1	2	3	2	1	79	3	1	1	4	3	3	4	4	6	2	1	0	0	5	0	5	0	0	0	5	0	15	1	5	5	5	4	4	3
325	K93	2	76	2	1	2	1	4	3	2	2	1	4	3	1	3	2	1	1	78	3	3	1	4	3	2	3	3	4	2	1	0	0	5	5	10	5	0	0	10	0	35	2	3	3	3	3	5	4
326	K94	2	70	2	1	2	1	3	2	3	3	1	4	3	1	2	3	1	1	71	3	3	1	1	1	2	2	3	4	1	0	0	0	5	5	10	10	5	0	10	5	50	3	3	3	3	4	3	3
327	K95	1	86	3	1	2	2	5	3	4	3	1	5	3	1	2	3	2	2	81	4	1	1	4	3	2	2	3	5	2	2	0	0	0	0	0	0	0	0	5	0	5	1	1	1	1	1	3	1
328	K96	2	80	3	1	2	2	3	2	3	3	2	1	1	1	2	3	2	1	81	4	2	1	4	3	2	3	4	6	2	1	5	5	5	5	10	5	5	5	10	5	60	3	4	4	5	5	4	4
329	K97	1	71	2	1	3	1	3	2	2	2	2	3	2	1	3	2	1	2	67	2	4	1	3	2	2	2	2	3	1	0	0	5	10	5	10	10	5	0	10	5	60	3	4	4	4	4	4	5
330	K98	1	67	1	1	2	1	4	3	3	3	1	4	3	1	2	3	2	2	63	2	2	1	1	1	3	4	3	4	2	2	0	0	0	0	0	0	0	0	0	0	0	1	2	2	2	2	2	3
331	K99	2	71	2	1	2	2	4	3	5	3	1	4	3	1	2	3	1	1	76	3	2	1	2	2	2	3	3	4	2	1	0	0	5	5	10	10	0	0	10	0	40	2	2	2	3	2	2	2
332	K100	1	74	2	1	5	1	1	1	1	2	2	2	1	1	4	1	1	2	74	3	4	1	3	2	2	2	3	5	1	0	5	5	5	5	10	10	5	0	10	5	60	3	4	4	5	4	5	5
[truncated: 117 more columns]
